# Supplementary material for: Multiscale reconfiguration induced highly saturated poling in lead-free piezoceramics for giant energy conversion
Source: Nat Commun. 2024 Mar 22;15:2560. doi: 10.1038/s41467-024-46894-5 (PMC10959963; doi:10.1038/s41467-024-46894-5)
Supplement: Supplementary file 5 — Source Data [file 41467_2024_46894_MOESM5_ESM.xlsx]

## Sheet: Figure 1
Figure 1
Compositions	Output power (mW)
PZT-5H	3.37
Pure BCTZ	2.40
ME-OSG	2.44
T-KNNTa-BNN	3.00
T-3.5BHT	4.00

## Sheet: Figure 2
Figure 2a1									Figure 2a2									Figure 2b1					Figure 2b2
	R-0BHT	R-1BHT	R-3BHT	R-3.5BHT	R-4BHT	R-5BHT	R-7BHT			T-0BHT	T-1BHT	T-3BHT	T-3.5BHT	T-4BHT	T-5BHT	T-7BHT			Tc	TO-T	TR-O			Tc	TO-T	TR-O
2-Theta [degrees]	Intensity (a. u.)	Intensity (a. u.)	Intensity (a. u.)	Intensity (a. u.)	Intensity (a. u.)	Intensity (a. u.)	Intensity (a. u.)		2-Theta [degrees]	Intensity (a. u.)	Intensity (a. u.)	Intensity (a. u.)	Intensity (a. u.)	Intensity (a. u.)	Intensity (a. u.)	Intensity (a. u.)		R-0BHT	334	152	-70		T-0BHT	331	150	-58
20	376	528	602	719	636	807	713		20	1526	1683	1827	1548	1318	1751	1090		R-1BHT	306	114	-52		T-1BHT	318	135	-54
20.02	369	536	656	680	575	722	785		20.02	1515	1606	1733	1651	1316	1751	1221		R-3BHT	280	58	-48		T-3BHT	280	82	-33
20.04	389	499	766	711	554	765	827		20.04	1462	1744	1738	1691	1289	1918	1121		R-3.5BHT	254	50	-42		T-3.5BHT	260	59	-29
20.06	364	462	788	750	571	826	849		20.06	1420	1799	1862	1664	1307	1795	1114		R-4BHT	236	27	-34		T-4BHT	256	48	-17
20.08	314	525	687	771	549	798	817		20.08	1503	1716	1726	1680	1270	1843	1123		R-5BHT	208	13	-10		T-5BHT	215	15	-18
20.1	316	524	692	731	578	789	775		20.1	1416	1769	1671	1620	1174	1733	1170		R-7BHT	133	0	0		T-7BHT	166	3	3
20.12	409	461	604	740	453	880	767		20.12	1352	1792	1776	1626	1260	1806	1186
20.14	300	468	613	674	457	793	898		20.14	1415	1752	1706	1644	1346	1901	1152
20.16	207	499	698	715	475	878	772		20.16	1440	1776	1791	1654	1351	1818	1156
20.18	286	534	753	683	565	721	749		20.18	1519	1764	1792	1655	1374	1789	1264
20.2	382	612	602	613	506	751	807		20.2	1512	1719	1755	1634	1390	1791	1214
20.22	383	577	563	658	528	851	711		20.22	1365	1727	1797	1593	1270	1691	1133
20.24	347	591	698	712	535	752	788		20.24	1417	1644	1852	1611	1258	1699	1169
20.26	300	507	692	724	453	896	800		20.26	1440	1627	1768	1609	1340	1735	1042
20.28	300	501	694	652	547	858	806		20.28	1392	1681	1773	1581	1324	1651	1134
20.3	300	584	652	623	546	775	831		20.3	1364	1765	1735	1566	1294	1625	1254
20.32	396	581	727	657	517	745	866		20.32	1297	1679	1772	1568	1347	1704	1150
20.34	410	518	669	576	446	836	772		20.34	1322	1635	1742	1528	1350	1804	1066
20.36	346	561	613	686	515	902	756		20.36	1441	1691	1727	1579	1410	1799	1075
20.38	348	621	717	668	512	779	723		20.38	1567	1670	1783	1694	1451	1774	1146
20.4	396	494	686	683	614	879	737		20.4	1648	1717	1727	1686	1316	1813	1140
20.42	394	542	603	712	585	972	800		20.42	1644	1620	1745	1656	1324	1805	1200
20.44	429	629	709	675	594	857	792		20.44	1668	1641	1844	1636	1242	1879	1216
20.46	423	601	766	722	479	824	817		20.46	1653	1827	1833	1682	1160	1911	1112
20.48	394	521	731	671	441	807	835		20.48	1547	1915	1899	1741	1264	1913	1123
20.5	346	614	746	693	548	799	793		20.5	1574	1923	2005	1688	1258	1783	1150
20.52	439	607	716	677	533	925	768		20.52	1459	1765	1931	1708	1363	1837	1183
20.54	392	588	714	650	484	996	864		20.54	1487	1774	1878	1742	1337	1879	1186
20.56	338	530	792	684	486	787	796		20.56	1525	1854	1910	1889	1236	1848	1171
20.58	281	529	685	696	408	797	824		20.58	1455	1904	1962	1747	1186	1850	1188
20.6	346	512	664	607	500	795	819		20.6	1418	1843	1965	1740	1150	1863	1182
20.62	306	507	689	713	477	820	751		20.62	1426	1734	1983	1799	1155	1898	1177
20.64	203	520	606	627	468	865	811		20.64	1444	1651	1830	1699	1219	1848	1233
20.66	261	525	652	585	461	806	862		20.66	1484	1834	1816	1701	1242	1730	1229
20.68	297	505	597	671	517	890	843		20.68	1490	1887	1841	1642	1145	1766	1149
20.7	258	418	538	671	438	841	779		20.7	1352	1683	1843	1578	1258	1801	1102
20.72	328	405	581	691	451	854	754		20.72	1350	1764	1794	1564	1243	1689	1230
20.74	413	428	606	730	498	821	861		20.74	1349	1725	1783	1597	1178	1650	1321
20.76	347	558	641	681	425	828	835		20.76	1435	1660	1770	1513	1181	1641	1208
20.78	317	549	668	695	604	896	904		20.78	1379	1769	1787	1610	1239	1722	1244
20.8	366	594	670	651	504	815	873		20.8	1340	1817	1725	1592	1198	1755	1260
20.82	308	571	627	709	605	807	725		20.82	1447	1781	1649	1529	1179	1763	1208
20.84	336	485	688	710	537	760	790		20.84	1384	1763	1702	1606	1185	1687	1150
20.86	341	550	652	752	474	816	811		20.86	1335	1596	1638	1594	1248	1656	1146
20.88	384	493	584	721	426	821	773		20.88	1403	1607	1590	1627	1165	1654	1140
20.9	344	444	610	669	470	857	783		20.9	1402	1657	1767	1562	1148	1729	1114
20.92	264	592	625	755	529	800	804		20.92	1366	1584	1661	1509	1255	1709	1177
20.94	220	551	594	744	528	888	801		20.94	1307	1660	1615	1526	1238	1626	1189
20.96	222	525	665	730	474	829	714		20.96	1295	1674	1691	1568	1239	1661	1210
20.98	259	578	639	754	430	825	837		20.98	1280	1625	1682	1645	1236	1741	1130
21	380	484	556	799	478	851	889		21	1362	1623	1739	1684	1288	1675	1136
21.02	444	543	600	714	444	820	832		21.02	1434	1648	1739	1555	1284	1643	1191
21.04	443	522	595	758	510	801	838		21.04	1402	1683	1708	1511	1285	1628	1127
21.06	422	587	717	805	410	789	786		21.06	1358	1698	1669	1583	1301	1742	1100
21.08	414	563	697	701	428	919	689		21.08	1388	1661	1682	1540	1333	1650	1116
21.1	296	608	630	665	508	823	797		21.1	1378	1731	1765	1530	1284	1733	1154
21.12	296	588	721	764	546	869	846		21.12	1360	1722	1704	1595	1277	1644	1121
21.14	429	604	678	838	498	988	820		21.14	1417	1677	1697	1531	1221	1568	1146
21.16	447	628	757	767	691	969	884		21.16	1442	1598	1684	1508	1251	1740	1166
21.18	413	515	743	740	649	914	741		21.18	1369	1606	1746	1634	1347	1650	1198
21.2	416	602	742	699	674	835	801		21.2	1422	1547	1689	1602	1266	1609	1118
21.22	366	554	697	728	527	874	885		21.22	1325	1580	1707	1666	1402	1687	1159
21.24	377	601	664	788	517	814	908		21.24	1302	1701	1719	1668	1475	1688	1140
21.26	435	664	842	795	575	770	954		21.26	1438	1668	1690	1634	1479	1652	1152
21.28	541	645	801	661	673	995	828		21.28	1476	1630	1848	1605	1404	1658	1138
21.3	508	706	768	843	624	857	789		21.3	1348	1677	1769	1658	1418	1701	1242
21.32	529	752	796	839	693	865	912		21.32	1462	1716	1820	1592	1447	1747	1149
21.34	402	660	845	753	644	920	842		21.34	1342	1655	1766	1680	1506	1850	1144
21.36	488	573	777	859	701	982	861		21.36	1461	1652	1806	1770	1562	1793	1147
21.38	408	602	831	748	706	983	911		21.38	1554	1731	1883	1731	1677	1943	1120
21.4	456	658	864	793	720	1009	885		21.4	1508	1779	1843	1822	1628	2039	1212
21.42	623	738	836	853	623	921	867		21.42	1491	1839	1939	1882	1638	2059	1151
21.44	535	801	793	808	560	980	900		21.44	1625	1856	1926	1934	1686	2081	1146
21.46	464	785	801	795	670	979	936		21.46	1625	1890	2063	1952	1765	2112	1188
21.48	417	760	785	824	696	1038	858		21.48	1748	1862	2066	2140	1773	2224	1253
21.5	444	698	892	871	666	1083	933		21.5	1692	2015	2043	2088	1778	2235	1212
21.52	470	669	868	792	692	1114	967		21.52	1745	2176	2154	2077	1808	2344	1167
21.54	466	746	821	782	717	975	923		21.54	1854	2051	2152	2110	1881	2428	1187
21.56	625	775	855	832	720	980	983		21.56	1856	2154	2300	2200	1912	2463	1324
21.58	462	782	845	914	749	996	1029		21.58	1757	2239	2302	2270	2086	2514	1369
21.6	584	876	920	905	706	1053	1049		21.6	1810	2217	2271	2240	2064	2701	1376
21.62	710	892	1014	862	697	1115	1047		21.62	1838	2250	2338	2314	2124	2682	1429
21.64	588	828	978	906	741	1154	1072		21.64	1916	2283	2308	2309	2345	2546	1371
21.66	666	847	913	979	792	1165	1120		21.66	1909	2286	2370	2305	2568	2665	1454
21.68	478	787	878	991	816	1207	1290		21.68	1850	2368	2412	2472	2735	2622	1465
21.7	520	900	1012	985	774	1149	1081		21.7	1954	2337	2471	2556	2914	2827	1506
21.72	614	952	1015	1045	786	1211	1192		21.72	1921	2388	2330	2462	3242	2925	1519
21.74	683	971	1153	1116	1012	1208	1319		21.74	1991	2434	2384	2521	3671	2869	1593
21.76	768	998	1166	1020	1134	1262	1349		21.76	2123	2443	2642	2548	4349	2968	1643
21.78	687	1052	1302	1242	1202	1468	1439		21.78	2029	2561	2704	2796	4947	3221	1635
21.8	774	1172	1382	1379	1196	1597	1549		21.8	2036	2567	2643	2936	5896	3269	1568
21.82	905	1284	1629	1482	1391	1629	1717		21.82	2188	2613	2783	3010	7098	3414	1725
21.84	1019	1537	1859	1729	1745	1786	1876		21.84	2290	2804	2865	3167	8459	3849	1794
21.86	1129	1762	2034	1870	1980	2074	2082		21.86	2357	2969	3031	3408	10865	4090	1775
21.88	1302	2007	2335	2185	2270	2331	2364		21.88	2514	3030	3330	3867	13717	4462	1783
21.9	1504	2392	2712	2641	2686	2867	2637		21.9	2706	3243	3677	4234	17320	5139	1802
21.92	1941	2942	3227	3101	3205	3298	3018		21.92	2939	3693	3880	4846	21801	5839	1989
21.94	2171	3693	4280	3826	4028	3924	3468		21.94	3413	4134	4321	5728	27450	6869	1939
21.96	2917	4509	5261	4855	5012	4909	3912		21.96	4113	4764	5083	6651	33628	8458	1920
21.98	3463	5496	6266	5971	6258	6025	4358		21.98	4900	5536	5993	8176	40391	10421	1930
22	3980	6528	7854	7021	7680	7049	4937		22	5688	6373	7245	10180	46936	12771	2258
22.02	5227	7932	9494	8221	9107	8625	5414		22.02	6917	7872	8742	12591	51478	16144	2384
22.04	6674	9544	10679	9007	10563	10157	5941		22.04	8943	9845	10928	16020	52650	20687	2515
22.06	8135	11235	11678	9318	11490	11560	6528		22.06	11259	12390	14487	21279	50692	27110	2787
22.08	9990	12642	12442	9550	11842	12755	6950		22.08	14208	15590	19059	27477	47929	35427	3057
22.1	11754	14080	12918	8961	11704	13481	7219		22.1	18520	19861	25127	35596	44170	46099	3630
22.12	13307	14981	12949	8597	10702	13665	8007		22.12	24062	25408	32143	44292	41775	58317	4199
22.14	14692	15168	12239	7595	9443	12858	8715		22.14	31202	32617	41002	54378	41768	71386	4698
22.16	14861	14697	11430	6591	8764	11800	9196		22.16	40849	41623	50731	64911	44532	84046	5971
22.18	13651	13128	10067	5999	8167	10989	9655		22.18	51010	51699	60335	73229	46637	93206	7233
22.2	11902	11094	8950	5275	7644	10387	9973		22.2	59904	62761	68401	79592	45326	98851	8814
22.22	9893	9395	7895	4723	7264	10149	9649		22.22	67366	74856	74206	81677	39949	100640	10663
22.24	7703	7811	6765	4170	6866	9853	8646		22.24	70501	85914	76938	80575	32756	97768	13270
22.26	6259	6668	6127	3681	6299	8728	7700		22.26	68437	94302	76620	77942	24901	93196	16731
22.28	5107	5900	5493	3230	5486	7235	6621		22.28	62639	96202	73704	73677	17646	89300	20734
22.3	4482	5692	4854	2657	4198	5747	5379		22.3	54013	91946	68896	68836	11560	86065	25266
22.32	4472	5673	4108	2283	3283	4358	4290		22.32	44496	83124	62253	64873	7596	81821	29921
22.34	4718	5481	3302	1863	2213	3263	3354		22.34	35404	71663	55168	60439	5138	75103	34391
22.36	4938	5152	2699	1496	1703	2503	2656		22.36	27795	57847	48624	55543	3830	65550	39157
22.38	4768	4169	2078	1142	1427	1936	2041		22.38	22060	45957	42815	48844	3062	55231	42787
22.4	4246	3372	1650	1009	1160	1619	1915		22.4	18472	37190	38093	40969	2562	44542	45544
22.42	3617	2705	1446	958	1057	1539	1801		22.42	16466	31452	33151	33617	2422	33593	46891
22.44	2884	2000	1318	918	942	1490	1586		22.44	15598	28030	27899	25752	2302	24061	46466
22.46	2106	1620	1223	981	896	1206	1404		22.46	15163	26283	22778	18971	2184	17290	44839
22.48	1531	1342	1032	973	839	1229	1266		22.48	13832	24163	18133	13677	2109	12518	42812
22.5	1184	1168	1086	913	812	1273	1351		22.5	12502	21625	13825	9894	2052	9045	40540
22.52	932	1087	1082	924	704	1135	1299		22.52	11315	18954	10420	7350	1989	6958	36755
22.54	815	957	1007	886	722	1209	1150		22.54	9293	16022	7871	5566	1879	5943	30101
22.56	734	850	960	906	800	1158	1165		22.56	7500	12508	5962	4541	1804	5106	23002
22.58	703	909	874	846	754	1001	1123		22.58	6059	9497	4789	3917	1680	4638	17177
22.6	678	848	942	785	754	1019	1015		22.6	4948	7511	4083	3500	1776	4087	12406
22.62	558	739	932	880	721	1074	990		22.62	4159	6013	3717	3230	1731	3754	8733
22.64	503	797	814	791	585	1076	1043		22.64	3448	4846	3295	2957	1586	3487	6454
22.66	511	689	910	871	570	1095	1091		22.66	2988	3903	2968	2823	1604	3517	5298
22.68	557	716	883	841	738	1062	956		22.68	2836	3483	2887	2732	1629	3449	4596
22.7	484	794	912	875	690	985	949		22.7	2632	3117	2747	2550	1550	3157	4400
22.72	461	759	892	853	625	1028	887		22.72	2498	3002	2612	2454	1451	2993	4102
22.74	502	698	811	891	598	922	858		22.74	2513	2922	2637	2497	1410	2815	3875
22.76	492	739	870	821	670	971	980		22.76	2310	2765	2443	2462	1448	2903	3704
22.78	539	745	841	821	628	914	969		22.78	2288	2644	2399	2404	1443	2809	3550
22.8	404	718	842	827	624	909	945		22.8	2222	2561	2275	2272	1488	2587	3340
22.82	400	712	763	883	629	1031	893		22.82	2122	2353	2276	2251	1447	2544	3363
22.84	425	700	756	841	654	984	906		22.84	2175	2294	2358	2216	1387	2586	3222
22.86	486	691	800	741	628	912	953		22.86	2033	2287	2278	2178	1438	2583	3085
22.88	474	569	783	768	606	910	931		22.88	1994	2256	2344	2224	1491	2404	3043
22.9	384	570	792	795	592	927	851		22.9	1884	2255	2285	2174	1542	2373	3016
22.92	470	619	920	773	658	963	911		22.92	1821	2156	2122	2168	1501	2401	2930
22.94	499	696	756	703	632	1010	879		22.94	1811	2111	2132	2089	1420	2339	2906
22.96	468	746	787	785	576	1009	836		22.96	1709	2108	2138	2079	1463	2260	2807
22.98	401	604	853	819	655	957	866		22.98	1677	2064	2150	2067	1464	2265	2749
23	386	634	762	819	604	899	889		23	1670	2157	2121	1970	1410	2295	2718
23.02	478	636	863	828	625	900	910		23.02	1654	1958	2042	1948	1456	2209	2662
23.04	434	664	781	825	596	924	987		23.04	1623	1826	2011	2013	1379	2113	2526
23.06	462	779	850	794	608	929	899		23.06	1580	1899	2046	2038	1291	2184	2489
23.08	468	782	849	771	658	907	881		23.08	1695	1909	2074	1929	1371	2196	2288
23.1	514	726	798	753	658	913	905		23.1	1560	2043	2065	2004	1348	2219	2004
23.12	594	675	867	791	625	1077	909		23.12	1568	1903	2025	1993	1394	2054	1847
23.14	456	641	822	806	575	1104	902		23.14	1670	1894	2036	1846	1449	2108	1652
23.16	475	710	892	783	678	1015	982		23.16	1594	1921	1929	1882	1307	2120	1582
23.18	500	771	875	824	634	1028	855		23.18	1619	1903	1865	1996	1197	2076	1491
23.2	448	796	854	813	618	929	919		23.2	1562	1847	1995	1970	1292	2053	1446
23.22	468	736	846	857	706	1014	952		23.22	1549	1896	1947	1840	1377	2177	1330
23.24	492	643	837	714	687	1033	966		23.24	1561	1850	1917	1755	1287	2165	1400
23.26	507	686	836	737	674	979	914		23.26	1588	1861	1993	1869	1281	2097	1462
23.28	495	708	820	752	763	955	901		23.28	1578	1906	1926	1939	1249	2023	1363
23.3	536	644	908	867	728	1039	937		23.3	1584	1897	1939	1954	1342	1965	1310
23.32	527	748	858	869	599	925	984		23.32	1460	1847	1873	1896	1333	2039	1337
23.34	525	803	845	804	607	1005	977		23.34	1534	1901	1876	1807	1267	1991	1380
23.36	477	632	842	728	611	992	973		23.36	1517	1867	1917	1831	1283	1989	1301
23.38	589	693	737	706	630	947	858		23.38	1472	1777	1893	1806	1229	1912	1233
23.4	494	758	730	839	618	931	863		23.4	1534	1863	1827	1772	1196	2051	1260
23.42	610	720	789	838	674	969	807		23.42	1516	1819	1864	1814	1198	2092	1262
23.44	545	765	805	798	652	938	823		23.44	1587	1725	1902	1760	1250	2026	1181
23.46	596	753	830	838	688	895	919		23.46	1708	1818	1964	1895	1232	2024	1213
23.48	525	733	848	771	606	989	916		23.48	1613	1886	1872	1893	1252	1889	1284
23.5	412	740	830	761	622	1061	901		23.5	1482	1853	1825	1766	1254	1927	1248
23.52	420	767	834	897	588	1001	965		23.52	1472	1750	1934	1791	1272	1885	1202
23.54	447	698	814	828	615	966	944		23.54	1475	1677	1859	1843	1169	1890	1234
23.56	481	730	807	840	625	985	885		23.56	1570	1835	1832	1760	1203	1919	1231
23.58	534	704	947	867	552	1016	885		23.58	1557	1777	1859	1693	1282	1968	1240
23.6	498	614	866	787	620	1045	843		23.6	1412	1595	1881	1756	1260	1839	1172
23.62	437	612	729	836	637	949	919		23.62	1380	1708	1925	1723	1336	1837	1232
23.64	583	638	827	831	697	927	884		23.64	1441	1752	1858	1764	1265	1902	1312
23.66	512	777	805	802	653	978	871		23.66	1450	1689	1848	1629	1202	1851	1292
23.68	481	777	771	774	565	930	804		23.68	1512	1690	1826	1679	1126	1932	1238
23.7	454	726	758	857	662	981	873		23.7	1580	1703	1835	1760	1160	1967	1248
23.72	548	675	847	840	687	1011	908		23.72	1514	1712	1683	1768	1203	1910	1311
23.74	555	755	860	711	602	901	934		23.74	1478	1805	1678	1673	1217	1813	1187
23.76	563	678	840	808	536	888	893		23.76	1497	1744	1722	1682	1173	1876	1250
23.78	470	665	862	804	506	977	829		23.78	1498	1702	1764	1724	1160	1848	1239
23.8	452	744	794	851	554	1009	787		23.8	1414	1683	1801	1648	1230	1949	1230
23.82	485	728	812	768	662	879	959		23.82	1459	1660	1841	1666	1167	1797	1289
23.84	530	701	885	813	585	878	1012		23.84	1459	1681	1717	1680	1158	1822	1158
23.86	525	691	866	888	513	870	980		23.86	1452	1700	1812	1685	1098	1925	1244
23.88	496	703	809	793	634	902	928		23.88	1439	1672	1852	1665	1213	1790	1284
23.9	480	682	768	799	564	1039	889		23.9	1500	1635	1829	1678	1210	1833	1282
23.92	533	774	857	879	641	966	928		23.92	1494	1569	1773	1614	1202	1853	1234
23.94	576	721	801	858	686	949	893		23.94	1448	1628	1706	1602	1237	1808	1232
23.96	541	686	800	749	471	967	902		23.96	1428	1677	1744	1684	1100	1801	1188
23.98	487	772	781	786	672	972	936		23.98	1441	1665	1753	1612	1079	1881	1187
24	498	736	738	827	708	971	837		24	1440	1583	1767	1634	1144	1929	1176
24.02	423	765	807	806	634	958	881		24.02	1464	1513	1746	1629	1168	1759	1207
24.04	475	692	793	825	638	976	994		24.04	1428	1634	1851	1645	1175	1735	1223
24.06	580	659	831	724	650	878	881		24.06	1479	1709	1760	1669	1081	1839	1154
24.08	503	711	889	713	567	941	947		24.08	1393	1693	1680	1673	1068	1769	1166
24.1	452	668	784	755	560	891	879		24.1	1472	1737	1693	1634	1162	1719	1180
24.12	460	718	725	749	639	929	954		24.12	1459	1740	1717	1809	1126	1816	1231
24.14	536	766	784	821	674	1004	882		24.14	1434	1649	1813	1796	1082	1809	1248
24.16	458	681	799	806	694	980	916		24.16	1353	1712	1692	1760	1075	1791	1072
24.18	414	747	778	766	623	975	963		24.18	1299	1564	1675	1702	1006	1808	1094
24.2	384	700	808	729	590	1047	993		24.2	1370	1541	1733	1688	1128	1709	1048
24.22	447	770	758	725	661	975	916		24.22	1379	1596	1697	1657	1111	1717	1096
24.24	434	730	762	799	535	947	812		24.24	1343	1552	1616	1660	1091	1701	1141
24.26	466	678	771	769	635	957	890		24.26	1407	1635	1621	1670	1097	1704	1207
24.28	540	590	762	695	657	892	945		24.28	1390	1597	1611	1667	1100	1720	1095
24.3	470	600	732	715	562	833	905		24.3	1364	1617	1599	1618	1018	1699	1038
24.32	426	731	692	828	616	921	860		24.32	1415	1560	1574	1634	1052	1651	1150
24.34	382	720	641	709	564	970	861		24.34	1445	1506	1661	1590	1073	1659	1152
24.36	494	824	753	696	540	1023	1016		24.36	1324	1578	1768	1645	1103	1681	1033
24.38	558	810	802	792	636	1001	932		24.38	1380	1627	1668	1569	1095	1728	1023
24.4	566	714	806	815	578	883	825		24.4	1350	1477	1631	1476	1122	1753	1112
24.42	427	715	833	720	557	909	909		24.42	1413	1577	1658	1601	1088	1692	1092
24.44	351	677	792	746	598	1025	778		24.44	1343	1529	1602	1577	1100	1673	997
24.46	438	675	858	678	646	994	813		24.46	1353	1533	1582	1519	1054	1711	969
24.48	545	759	896	747	690	994	870		24.48	1370	1498	1591	1581	1049	1646	1126
24.5	476	626	784	739	638	933	885		24.5	1306	1515	1651	1610	1002	1619	1140
24.52	475	688	778	772	609	937	825		24.52	1343	1611	1613	1530	1033	1675	1159
24.54	380	753	819	720	665	1006	790		24.54	1389	1577	1553	1527	991	1596	1162
24.56	463	677	776	732	674	1024	901		24.56	1401	1511	1536	1494	942	1669	1110
24.58	440	639	794	749	568	988	853		24.58	1397	1529	1585	1578	1030	1737	1075
24.6	448	620	814	743	534	1001	877		24.6	1342	1497	1611	1536	1016	1687	1050
24.62	529	592	865	745	543	1009	878		24.62	1203	1565	1608	1481	1046	1666	994
24.64	449	659	835	662	678	913	906		24.64	1334	1619	1650	1506	1073	1612	1028
24.66	456	686	755	727	755	972	932		24.66	1374	1549	1554	1583	1020	1684	972
24.68	403	675	862	790	633	984	935		24.68	1349	1454	1638	1516	990	1648	963
24.7	396	688	876	829	680	895	933		24.7	1404	1515	1637	1514	1014	1603	1068
24.72	430	671	821	771	643	853	901		24.72	1425	1558	1524	1519	1008	1587	1060
24.74	402	660	860	770	598	1016	921		24.74	1311	1563	1492	1467	936	1632	1043
24.76	505	707	826	771	593	961	947		24.76	1343	1545	1518	1529	927	1648	974
24.78	562	770	838	786	598	914	853		24.78	1308	1592	1572	1551	999	1533	1018
24.8	454	682	900	759	636	1053	929		24.8	1308	1463	1555	1498	1040	1649	1148
24.82	367	681	875	779	625	1012	945		24.82	1288	1415	1515	1511	982	1734	1113
24.84	392	684	812	769	571	900	853		24.84	1226	1490	1490	1497	1001	1562	1054
24.86	452	678	837	744	604	969	844		24.86	1290	1504	1582	1516	1050	1588	1001
24.88	414	724	821	762	551	986	864		24.88	1272	1413	1513	1519	1005	1572	1099
24.9	364	684	700	769	586	995	865		24.9	1200	1555	1595	1516	1000	1569	1126
24.92	437	646	810	755	524	977	870		24.92	1209	1605	1522	1499	967	1626	1020
24.94	502	593	784	753	523	962	846		24.94	1367	1427	1609	1518	1019	1613	965
24.96	510	672	834	718	663	961	908		24.96	1294	1502	1565	1504	996	1575	958
24.98	423	780	805	783	651	980	851		24.98	1219	1522	1463	1437	931	1489	1065
25	464	672	766	801	556	973	825		25	1388	1541	1467	1416	990	1523	1042
25.02	596	717	863	770	636	1007	878		25.02	1328	1442	1518	1527	1028	1603	1046
25.04	525	774	792	829	663	969	743		25.04	1299	1452	1469	1539	1009	1617	972
25.06	431	729	840	745	601	1064	788		25.06	1270	1500	1538	1419	1007	1559	1045
25.08	509	677	897	767	667	971	881		25.08	1288	1438	1572	1505	1032	1549	976
25.1	516	714	768	815	614	989	827		25.1	1288	1515	1523	1426	954	1669	1030
25.12	580	773	821	750	672	998	765		25.12	1229	1526	1475	1400	951	1560	1015
25.14	470	833	777	762	676	946	884		25.14	1293	1464	1415	1500	990	1543	1023
25.16	442	685	698	837	684	972	862		25.16	1336	1445	1582	1460	1033	1496	989
25.18	319	698	747	756	711	945	920		25.18	1351	1483	1550	1419	1006	1472	1005
25.2	540	802	802	727	656	953	951		25.2	1296	1361	1407	1444	958	1519	1028
25.22	486	679	777	811	626	952	917		25.22	1280	1411	1464	1406	971	1485	928
25.24	356	671	770	787	546	986	968		25.24	1257	1435	1440	1416	976	1487	951
25.26	376	658	800	707	611	875	923		25.26	1314	1465	1489	1476	965	1550	940
25.28	332	660	890	726	557	911	822		25.28	1379	1461	1508	1482	907	1595	1008
25.3	432	760	788	705	668	963	767		25.3	1376	1423	1411	1402	912	1469	956
25.32	435	787	788	803	675	1041	830		25.32	1418	1424	1430	1431	970	1457	858
25.34	443	687	752	827	544	902	834		25.34	1372	1456	1424	1443	1048	1404	952
25.36	476	700	756	858	570	886	835		25.36	1277	1477	1466	1394	969	1507	930
25.38	397	694	835	737	570	953	783		25.38	1189	1439	1503	1463	898	1455	937
25.4	436	626	828	681	500	933	913		25.4	1222	1371	1499	1474	956	1413	920
25.42	405	639	738	758	556	867	806		25.42	1282	1484	1556	1416	944	1478	916
25.44	419	707	747	710	618	876	715		25.44	1296	1388	1455	1404	952	1380	966
25.46	587	744	788	802	664	844	879		25.46	1160	1334	1452	1355	1006	1516	991
25.48	525	744	803	848	647	955	931		25.48	1219	1432	1476	1381	922	1519	997
25.5	398	746	712	823	618	997	875		25.5	1228	1397	1445	1416	998	1505	972
25.52	361	713	748	748	562	939	919		25.52	1171	1416	1384	1455	956	1457	1007
25.54	475	687	742	759	628	971	858		25.54	1247	1402	1411	1387	948	1541	956
25.56	503	769	727	779	606	1047	918		25.56	1206	1365	1448	1432	944	1601	981
25.58	495	739	805	748	517	1020	828		25.58	1258	1462	1436	1478	859	1414	962
25.6	442	572	852	669	554	965	839		25.6	1338	1315	1473	1450	850	1461	1000
25.62	490	636	752	777	663	866	863		25.62	1294	1255	1430	1390	923	1460	974
25.64	454	696	832	737	611	846	862		25.64	1189	1376	1499	1337	971	1426	875
25.66	424	610	861	710	610	916	891		25.66	1220	1417	1468	1373	927	1489	918
25.68	508	642	647	704	602	969	910		25.68	1282	1406	1393	1345	881	1509	1026
25.7	458	624	710	753	582	993	863		25.7	1158	1311	1401	1400	910	1523	976
25.72	421	606	785	741	595	976	791		25.72	1236	1341	1493	1421	914	1563	947
25.74	413	646	773	740	657	896	934		25.74	1273	1371	1426	1409	909	1490	1037
25.76	387	658	704	746	597	863	905		25.76	1245	1389	1325	1422	892	1474	912
25.78	485	670	746	766	617	917	933		25.78	1170	1438	1342	1464	936	1422	921
25.8	544	800	720	827	640	925	907		25.8	1200	1361	1335	1440	990	1419	950
25.82	526	738	748	771	649	895	872		25.82	1195	1298	1451	1338	985	1401	898
25.84	538	654	771	670	589	842	891		25.84	1258	1473	1433	1352	963	1446	917
25.86	503	564	894	704	558	969	800		25.86	1282	1413	1354	1412	923	1413	949
25.88	475	659	785	782	555	834	904		25.88	1213	1300	1374	1385	908	1409	910
25.9	448	658	732	811	590	803	875		25.9	1140	1313	1453	1336	930	1433	954
25.92	260	664	692	783	549	964	775		25.92	1200	1376	1336	1316	911	1377	948
25.94	392	707	660	697	615	933	803		25.94	1260	1434	1362	1244	825	1479	920
25.96	472	700	759	680	560	897	848		25.96	1220	1363	1423	1348	873	1495	910
25.98	474	679	717	707	437	1003	929		25.98	1233	1378	1405	1327	922	1411	930
26	396	638	684	713	606	1003	879		26	1302	1405	1411	1308	844	1373	910
26.02	430	665	700	752	623	908	851		26.02	1255	1355	1357	1396	879	1458	966
26.04	387	623	644	729	629	823	935		26.04	1231	1369	1469	1379	831	1400	917
26.06	378	656	695	781	623	890	955		26.06	1209	1329	1385	1410	783	1486	926
26.08	383	646	839	759	623	899	892		26.08	1261	1340	1371	1345	924	1436	893
26.1	404	676	914	653	574	941	825		26.1	1144	1349	1311	1368	856	1475	884
26.12	394	729	789	725	575	1039	807		26.12	1103	1304	1307	1344	803	1493	909
26.14	344	698	719	847	622	991	795		26.14	1272	1297	1348	1296	776	1426	898
26.16	364	564	831	682	500	877	826		26.16	1221	1265	1365	1307	820	1415	902
26.18	297	550	755	748	539	926	931		26.18	1221	1304	1294	1336	844	1376	898
26.2	506	738	744	721	570	909	837		26.2	1162	1347	1261	1436	904	1269	868
26.22	491	582	861	685	520	897	840		26.22	1175	1325	1298	1333	839	1380	876
26.24	462	593	851	809	555	972	911		26.24	1328	1342	1274	1267	790	1470	842
26.26	287	635	855	775	605	956	836		26.26	1266	1322	1410	1373	820	1342	798
26.28	333	605	784	778	616	945	855		26.28	1131	1324	1359	1461	834	1424	880
26.3	398	460	808	757	606	947	883		26.3	1174	1341	1309	1364	894	1457	808
26.32	484	628	796	704	641	913	864		26.32	1241	1311	1302	1291	870	1357	899
26.34	465	648	743	632	583	871	813		26.34	1192	1250	1427	1352	778	1255	889
26.36	404	750	797	690	490	930	842		26.36	1222	1242	1398	1332	802	1335	901
26.38	391	628	690	795	619	958	887		26.38	1252	1256	1267	1218	792	1403	869
26.4	392	576	620	743	638	973	847		26.4	1206	1259	1303	1264	760	1357	844
26.42	363	734	773	684	562	909	863		26.42	1170	1172	1361	1303	862	1336	821
26.44	380	756	788	728	589	987	863		26.44	1115	1281	1280	1243	837	1365	872
26.46	474	623	782	715	607	933	874		26.46	1204	1310	1294	1307	813	1333	890
26.48	418	627	781	731	667	938	840		26.48	1237	1271	1363	1331	783	1329	909
26.5	374	626	780	715	584	885	779		26.5	1116	1355	1377	1194	746	1411	820
26.52	426	630	816	730	576	839	948		26.52	1042	1280	1312	1336	874	1304	855
26.54	335	593	749	738	599	859	862		26.54	1140	1228	1279	1312	882	1289	835
26.56	424	644	687	781	506	1016	839		26.56	1225	1284	1310	1283	773	1475	901
26.58	568	771	759	709	615	959	864		26.58	1137	1295	1363	1278	857	1541	886
26.6	508	674	862	763	552	889	843		26.6	1142	1237	1303	1256	872	1399	828
26.62	431	680	796	730	511	953	913		26.62	1167	1240	1305	1285	874	1357	904
26.64	446	644	799	707	553	913	914		26.64	1206	1179	1244	1356	847	1279	882
26.66	466	696	826	803	620	957	770		26.66	1177	1280	1207	1333	843	1274	830
26.68	518	741	806	843	700	1002	866		26.68	1175	1325	1244	1302	849	1344	916
26.7	492	636	838	755	682	993	843		26.7	1164	1299	1237	1256	838	1333	924
26.72	528	706	946	780	638	949	826		26.72	1164	1297	1234	1281	783	1352	904
26.74	432	734	876	796	625	932	860		26.74	1174	1334	1208	1248	832	1332	821
26.76	462	672	753	763	611	997	881		26.76	1199	1338	1289	1279	844	1377	877
26.78	537	646	705	762	602	932	954		26.78	1218	1140	1335	1285	872	1338	881
26.8	546	690	818	705	660	975	979		26.8	1112	1223	1297	1366	828	1371	906
26.82	425	650	810	808	653	993	805		26.82	1146	1275	1243	1354	803	1323	855
26.84	486	722	811	749	667	999	756		26.84	1142	1251	1271	1339	716	1286	824
26.86	487	807	775	754	674	943	752		26.86	1177	1257	1283	1272	800	1351	813
26.88	371	725	847	881	705	850	855		26.88	1098	1247	1285	1286	769	1349	908
26.9	472	698	822	741	638	951	929		26.9	1140	1237	1271	1300	704	1329	952
26.92	532	689	806	731	686	948	920		26.92	1118	1226	1256	1256	772	1406	837
26.94	498	630	840	783	681	955	781		26.94	1127	1229	1280	1289	775	1363	745
26.96	504	730	855	844	601	901	826		26.96	1205	1229	1298	1311	777	1285	837
26.98	522	792	755	716	582	954	836		26.98	1253	1292	1283	1249	817	1292	856
27	448	698	728	769	688	1013	835		27	1256	1219	1273	1334	810	1259	830
27.02	487	684	791	783	621	1045	853		27.02	1209	1190	1207	1349	822	1357	908
27.04	403	792	795	763	609	1051	787		27.04	1231	1250	1255	1276	830	1351	889
27.06	399	798	855	765	664	1057	886		27.06	1100	1171	1270	1211	856	1291	819
27.08	459	740	974	799	645	948	956		27.08	1186	1225	1221	1255	841	1295	839
27.1	434	598	850	793	566	921	857		27.1	1182	1191	1191	1278	778	1311	880
27.12	532	553	812	742	697	991	924		27.12	1145	1212	1181	1217	865	1271	886
27.14	495	626	905	668	661	905	838		27.14	1198	1240	1226	1168	796	1318	847
27.16	450	689	791	757	647	953	821		27.16	1138	1154	1191	1284	762	1282	842
27.18	466	717	797	753	671	1097	867		27.18	1066	1146	1211	1312	757	1358	882
27.2	506	670	896	685	546	1005	893		27.2	1188	1187	1243	1282	826	1275	760
27.22	517	677	856	683	535	901	881		27.22	1209	1162	1243	1312	776	1240	814
27.24	478	755	870	787	575	943	925		27.24	1196	1259	1260	1278	630	1286	843
27.26	413	749	757	688	614	1045	992		27.26	1064	1254	1261	1249	719	1347	834
27.28	434	753	728	707	633	907	935		27.28	1142	1225	1288	1280	828	1270	835
27.3	542	798	844	761	564	951	867		27.3	1150	1239	1323	1262	774	1281	728
27.32	489	778	821	763	629	1024	884		27.32	1200	1170	1225	1232	737	1283	771
27.34	502	771	778	745	544	902	891		27.34	1232	1173	1260	1245	767	1293	821
27.36	510	698	828	770	650	946	870		27.36	1153	1267	1200	1263	743	1309	794
27.38	479	705	851	687	637	936	836		27.38	1176	1236	1135	1239	769	1254	803
27.4	470	744	790	733	552	1005	779		27.4	1148	1147	1213	1244	776	1255	788
27.42	315	653	841	707	633	990	861		27.42	1124	1154	1196	1299	797	1201	805
27.44	466	664	820	665	655	1042	914		27.44	1105	1146	1220	1327	783	1258	747
27.46	578	770	844	805	720	1082	863		27.46	1119	1204	1284	1261	753	1353	806
27.48	486	740	825	795	685	1045	953		27.48	1164	1195	1207	1168	712	1284	851
27.5	440	670	786	729	616	989	935		27.5	1198	1095	1123	1214	744	1231	808
27.52	479	724	804	766	557	961	885		27.52	1159	1157	1184	1182	767	1184	920
27.54	551	700	854	776	631	933	935		27.54	1094	1199	1272	1142	664	1178	862
27.56	459	665	836	731	708	1003	921		27.56	1084	1145	1257	1156	703	1244	820
27.58	394	746	876	809	652	994	872		27.58	1132	1144	1241	1156	790	1258	749
27.6	354	674	798	775	688	957	839		27.6	1226	1279	1199	1244	824	1185	848
27.62	463	730	843	789	606	965	876		27.62	1187	1262	1246	1292	846	1185	902
27.64	554	741	842	742	557	1011	845		27.64	1188	1169	1178	1255	772	1252	753
27.66	440	716	869	741	645	1048	832		27.66	1207	1229	1193	1175	726	1314	816
27.68	474	733	868	782	593	917	794		27.68	1097	1162	1230	1165	764	1289	892
27.7	384	592	804	775	590	859	827		27.7	1088	1103	1137	1146	738	1307	748
27.72	498	623	842	766	733	922	946		27.72	1145	1171	1170	1141	747	1276	787
27.74	548	653	826	729	711	1006	847		27.74	1177	1129	1179	1187	798	1297	784
27.76	340	644	781	675	654	977	827		27.76	1109	1167	1126	1248	765	1193	805
27.78	448	716	841	666	668	929	807		27.78	1152	1166	1188	1204	754	1151	765
27.8	548	650	882	697	604	925	877		27.8	1242	1145	1149	1164	718	1195	678
27.82	423	601	909	717	602	949	892		27.82	1154	1233	1152	1242	703	1232	744
27.84	520	722	826	705	670	962	902		27.84	1068	1221	1190	1130	746	1292	847
27.86	391	736	850	773	681	917	999		27.86	1166	1201	1165	1153	738	1286	834
27.88	407	824	830	730	636	978	893		27.88	1169	1094	1146	1197	639	1250	807
27.9	478	772	772	717	542	1055	805		27.9	1106	1115	1133	1212	746	1275	818
27.92	551	778	914	762	500	979	852		27.92	1119	1178	1173	1253	848	1231	748
27.94	390	674	821	754	566	1049	926		27.94	1049	1117	1149	1178	764	1255	742
27.96	452	752	875	778	668	969	968		27.96	1042	1143	1105	1188	729	1192	793
27.98	477	731	868	803	617	1061	902		27.98	1184	1084	1209	1160	681	1133	765
28	500	664	770	825	620	993	897		28	1164	1125	1193	1214	700	1235	830
28.02	469	737	839	854	703	891	980		28.02	1156	1100	1126	1177	821	1250	778
28.04	443	803	783	722	756	952	910		28.04	1029	1110	1198	1188	830	1248	759
28.06	452	754	715	718	652	1003	858		28.06	1079	1085	1116	1138	759	1217	776
28.08	413	669	821	797	698	982	957		28.08	1143	1163	1095	1203	785	1238	776
28.1	426	686	776	759	740	989	917		28.1	1130	1207	1085	1186	706	1195	700
28.12	430	666	750	746	661	1002	982		28.12	1242	1169	1097	1262	665	1187	766
28.14	518	719	851	683	649	951	1003		28.14	1233	1112	1199	1210	855	1268	735
28.16	551	707	877	724	635	1023	1028		28.16	1101	1146	1172	1139	756	1165	818
28.18	391	738	850	716	700	948	1101		28.18	1130	1135	1056	1174	731	1249	814
28.2	416	740	796	759	628	987	1077		28.2	1184	1105	1111	1108	694	1173	800
28.22	439	681	859	767	562	1051	1101		28.22	1169	1042	1126	1149	753	1125	790
28.24	481	690	842	778	619	984	1120		28.24	1145	1041	1067	1190	700	1150	800
28.26	430	728	834	735	796	1020	1079		28.26	1152	1091	1046	1178	654	1187	853
28.28	440	759	769	790	680	996	1158		28.28	1170	1074	1093	1194	740	1205	843
28.3	556	808	814	801	552	965	1105		28.3	1040	1023	1079	1134	756	1263	790
28.32	444	756	852	762	709	1032	1125		28.32	1057	1225	1091	1170	728	1193	820
28.34	381	757	827	786	707	1011	1037		28.34	1072	1152	1106	1127	690	1271	797
28.36	421	741	824	770	543	957	1074		28.36	1135	997	1127	1228	766	1195	768
28.38	480	714	818	809	602	1057	1082		28.38	1138	1075	1088	1190	762	1175	810
28.4	468	682	784	733	654	1017	973		28.4	1124	1109	1061	1228	746	1235	836
28.42	425	748	813	849	685	873	969		28.42	1160	1129	1097	1198	762	1197	783
28.44	482	621	853	880	791	994	1038		28.44	1159	1204	1060	1095	749	1154	771
28.46	501	646	885	808	689	1001	894		28.46	1082	1078	1093	1189	771	1147	732
28.48	575	772	1001	772	600	1060	917		28.48	1093	1151	1121	1171	685	1219	776
28.5	554	650	1006	703	700	1013	1081		28.5	1042	1155	1167	1232	738	1247	820
28.52	537	765	892	832	690	1018	863		28.52	1037	1078	1107	1198	712	1161	814
28.54	596	895	885	813	687	950	867		28.54	1136	1116	1124	1184	681	1149	719
28.56	540	867	860	751	704	893	969		28.56	1146	1112	1131	1181	715	1179	787
28.58	659	829	907	748	682	990	891		28.58	1103	1134	1121	1150	775	1205	787
28.6	594	688	910	719	660	917	905		28.6	1138	1095	1109	1140	798	1239	830
28.62	478	680	875	708	571	984	1014		28.62	1062	1093	1054	1176	735	1148	825
28.64	563	745	918	711	596	947	899		28.64	1039	1181	1063	1215	825	1119	813
28.66	515	774	856	747	600	981	925		28.66	1120	1137	1079	1127	854	1203	753
28.68	498	756	835	682	661	1013	916		28.68	1098	1078	1086	1179	748	1159	840
28.7	484	708	830	737	624	937	817		28.7	1034	1097	1087	1166	778	1185	786
28.72	487	687	888	814	614	983	883		28.72	1079	1119	1094	1160	706	1200	737
28.74	436	679	879	780	704	1005	875		28.74	1138	1135	1137	1161	674	1202	828
28.76	429	687	828	794	602	991	937		28.76	1108	1087	1068	1140	671	1200	834
28.78	485	764	906	712	534	1034	881		28.78	1083	1009	1103	1211	796	1233	700
28.8	494	752	924	737	644	1071	851		28.8	1054	1167	1147	1198	766	1171	776
28.82	417	717	796	825	774	1059	806		28.82	1081	1109	1158	1085	758	1139	795
28.84	581	785	778	685	697	955	855		28.84	1067	1143	1110	1143	808	1125	732
28.86	553	840	816	744	559	1013	872		28.86	1068	1088	1108	1129	772	1224	730
28.88	553	792	877	811	587	1012	942		28.88	1056	1071	1077	1125	724	1218	730
28.9	536	804	826	847	672	945	901		28.9	1104	1063	1035	1110	758	1133	708
28.92	469	738	987	862	726	857	928		28.92	1070	1033	1066	1114	829	1177	760
28.94	535	872	979	766	639	870	988		28.94	981	1115	1014	1191	842	1189	840
28.96	574	786	911	818	695	970	875		28.96	1035	1122	1070	1142	744	1131	668
28.98	508	793	977	823	640	1056	902		28.98	1060	1014	1065	1082	786	1193	750
29	452	762	994	829	742	1001	861		29	1072	1011	1027	1118	868	1203	694
29.02	509	769	918	776	703	1039	850		29.02	1106	1145	1023	1147	798	1149	733
29.04	435	753	894	773	628	1083	895		29.04	1052	1060	1071	1101	829	1158	749
29.06	505	850	895	834	641	919	926		29.06	1008	1004	1111	1055	860	1150	738
29.08	532	763	912	770	673	911	909		29.08	1021	1042	1133	1103	901	1128	789
29.1	538	806	768	771	696	1009	845		29.1	1082	1021	1069	1118	998	1141	748
29.12	606	833	756	789	664	1030	874		29.12	1117	1130	1117	1115	912	1181	723
29.14	538	829	715	772	655	902	785		29.14	1063	1107	1120	1156	885	1190	736
29.16	578	869	881	733	759	890	810		29.16	1057	1069	1112	1153	839	1197	805
29.18	604	778	950	694	719	937	906		29.18	1047	1065	1126	1231	793	1283	728
29.2	466	762	828	775	678	969	817		29.2	1152	1023	1101	1206	736	1203	738
29.22	523	767	935	817	686	1030	945		29.22	1065	1047	1081	1127	761	1151	794
29.24	598	742	914	765	642	976	909		29.24	1067	1086	1105	1066	718	1176	737
29.26	634	693	882	734	713	951	860		29.26	1116	1101	1112	1124	720	1165	847
29.28	580	639	949	659	674	969	875		29.28	1060	1014	1057	1120	709	1109	778
29.3	486	782	908	693	568	975	809		29.3	1028	969	1039	1076	754	1165	722
29.32	520	831	903	694	536	989	930		29.32	1002	964	1055	1116	683	1136	783
29.34	522	816	874	669	630	921	931		29.34	1043	1018	1157	1132	724	1102	815
29.36	519	713	795	747	604	912	914		29.36	1056	1065	1082	1074	656	1155	814
29.38	534	798	818	803	532	974	920		29.38	1004	1090	1087	1089	614	1144	823
29.4	532	706	910	737	648	897	887		29.4	1028	1135	1127	1068	686	1219	840
29.42	582	828	962	738	586	865	768		29.42	1089	1129	1065	1045	738	1142	768
29.44	513	843	849	789	600	863	759		29.44	1101	1075	1047	1144	645	1160	767
29.46	501	709	917	757	670	959	839		29.46	1096	1010	1039	1119	635	1064	706
29.48	524	620	965	767	670	1032	884		29.48	1070	1012	998	1091	678	1075	791
29.5	468	684	874	769	670	1085	931		29.5	1064	1151	1029	1112	686	1093	802
29.52	505	786	925	690	603	1028	1033		29.52	1028	1085	1048	1137	649	1119	758
29.54	515	655	730	735	659	950	926		29.54	1002	973	1067	1155	714	1053	711
29.56	515	701	719	760	721	934	727		29.56	984	990	1082	1052	673	1024	714
29.58	530	727	805	741	681	955	775		29.58	1070	998	1025	1050	622	1062	705
29.6	522	686	832	695	704	931	913		29.6	1066	1087	963	1078	644	1059	774
29.62	382	632	790	758	575	904	906		29.62	1054	1083	974	988	657	1073	759
29.64	427	781	826	791	516	894	892		29.64	1108	934	1076	1046	599	1014	751
29.66	483	737	931	716	632	937	926		29.66	1010	1005	1060	1065	672	998	691
29.68	421	793	865	770	688	967	889		29.68	1037	1032	1048	1062	723	1109	720
29.7	468	782	914	753	614	927	935		29.7	1048	1073	1051	1030	632	1011	730
29.72	442	625	866	794	693	973	851		29.72	982	1079	1067	1080	682	1053	749
29.74	362	732	855	886	652	980	862		29.74	1035	1105	1079	1144	659	1038	750
29.76	480	824	1008	855	626	1004	865		29.76	1052	1045	1013	1115	634	1056	701
29.78	532	849	866	786	592	983	915		29.78	1041	996	962	1112	695	1038	655
29.8	440	838	846	705	584	931	853		29.8	1022	1109	1027	1068	658	1011	716
29.82	434	814	884	704	797	984	859		29.82	1056	1012	1085	1012	598	1056	672
29.84	393	792	840	751	657	959	910		29.84	978	948	964	1115	704	1049	700
29.86	493	700	924	757	508	936	841		29.86	989	1081	984	1008	715	1076	762
29.88	443	700	874	786	574	935	800		29.88	948	1100	1002	1014	637	1135	688
29.9	446	836	790	785	688	929	777		29.9	954	1077	971	1036	650	1073	784
29.92	450	792	913	753	659	958	790		29.92	1051	992	968	983	694	1140	744
29.94	602	691	863	821	614	959	870		29.94	1074	941	989	1055	714	1067	673
29.96	645	769	858	814	662	986	932		29.96	1040	1029	967	1060	574	1068	744
29.98	473	811	867	706	687	902	991		29.98	1053	1022	954	1041	652	1063	720
30	544	832	882	677	626	875	977		30	1094	985	1009	982	712	1065	718
30.02	598	707	914	743	601	873	945		30.02	1054	956	1000	1019	682	1064	740
30.04	519	811	852	728	701	875	869		30.04	963	1005	994	1066	703	1018	733
30.06	570	848	943	840	699	887	862		30.06	978	1012	1001	1039	698	1026	769
30.08	622	754	836	737	575	974	945		30.08	954	1082	1064	1053	722	1046	791
30.1	560	786	908	781	680	983	905		30.1	958	1011	995	1068	608	1025	750
30.12	542	812	971	799	735	930	897		30.12	969	983	1014	1019	618	1107	804
30.14	616	791	885	644	614	949	971		30.14	1004	1048	995	915	703	1040	776
30.16	620	731	912	733	564	996	858		30.16	1065	1037	950	973	708	1071	703
30.18	515	813	921	784	701	935	828		30.18	1068	966	963	1032	695	1098	736
30.2	492	814	860	747	686	967	901		30.2	1004	991	981	1066	710	1077	742
30.22	677	753	853	757	693	950	934		30.22	1026	981	1056	1052	642	1031	706
30.24	632	812	975	811	673	964	905		30.24	921	1019	1064	1049	653	1035	744
30.26	590	912	885	752	676	1058	1039		30.26	1006	1019	986	956	722	1104	727
30.28	590	848	946	725	744	927	993		30.28	1065	953	923	966	692	1043	667
30.3	520	788	954	781	706	897	957		30.3	1026	991	1013	1012	702	945	670
30.32	557	772	880	825	536	990	958		30.32	1068	976	1013	1046	734	1040	717
30.34	512	739	882	721	760	942	986		30.34	1066	987	1011	955	714	1144	709
30.36	670	818	915	768	774	839	995		30.36	978	980	1080	989	683	1086	822
30.38	595	889	942	812	704	920	907		30.38	1017	958	1028	1094	635	1026	758
30.4	666	764	972	885	714	1007	935		30.4	992	1041	1045	1124	682	1001	708
30.42	654	882	919	774	756	958	829		30.42	936	956	951	1018	740	1034	713
30.44	412	883	986	838	768	973	958		30.44	937	986	930	1012	669	1078	739
30.46	542	751	901	871	859	1033	976		30.46	883	944	995	1033	702	1081	754
30.48	516	771	914	856	854	1080	930		30.48	975	976	1026	1026	740	1020	663
30.5	584	868	1066	859	754	1035	973		30.5	1034	943	979	1026	720	945	730
30.52	642	834	954	809	858	1063	1006		30.52	1014	1007	951	1006	701	985	714
30.54	642	790	944	794	783	1147	1010		30.54	875	1049	893	1003	631	1028	742
30.56	729	858	950	818	728	1097	1098		30.56	962	1012	916	993	678	986	785
30.58	660	868	1036	868	871	1014	1064		30.58	1083	1021	899	907	691	976	783
30.6	622	780	970	871	892	1095	911		30.6	1036	987	947	992	620	969	660
30.62	658	871	1020	855	901	1130	1055		30.62	932	861	946	1001	639	974	715
30.64	772	1017	986	810	838	1113	1157		30.64	937	892	929	950	653	1041	677
30.66	697	846	911	865	833	1099	1091		30.66	963	982	961	1012	659	1046	725
30.68	704	811	997	938	856	1131	1057		30.68	1002	1043	1036	1040	588	969	703
30.7	692	886	1024	877	856	1119	1063		30.7	996	1019	1013	1098	626	975	780
30.72	719	980	1063	828	818	1165	1147		30.72	1087	969	938	1026	732	1026	764
30.74	708	971	1118	869	917	1014	1177		30.74	1001	941	920	1035	649	1029	731
30.76	691	892	1155	870	940	1086	1193		30.76	983	1043	1027	1044	679	974	691
30.78	728	923	1148	861	876	1225	1208		30.78	982	957	1020	950	764	1006	740
30.8	638	908	1182	859	836	1175	1221		30.8	904	1019	915	920	800	963	756
30.82	744	885	1150	876	927	1036	1150		30.82	938	1037	896	957	732	953	721
30.84	804	876	1178	816	1047	1087	1158		30.84	1004	984	957	900	632	1090	720
30.86	726	856	1288	876	979	1190	1243		30.86	1083	963	878	903	685	1028	749
30.88	720	960	1141	864	884	1110	1144		30.88	978	1016	902	920	652	965	824
30.9	734	1054	1080	899	852	1155	1161		30.9	960	1093	907	930	574	943	764
30.92	789	1030	980	897	923	1204	1235		30.92	1015	997	904	904	654	1024	678
30.94	698	997	1089	885	958	1179	1246		30.94	1019	1016	971	947	727	1009	706
30.96	795	980	1084	928	838	1218	1287		30.96	1035	1037	980	966	698	1071	640
30.98	766	1067	1088	970	899	1171	1312		30.98	1030	972	1015	971	674	1064	767
31	816	972	1106	979	1024	1221	1279		31	984	925	919	868	638	1011	724
31.02	794	1035	1108	892	917	1231	1403		31.02	932	997	907	944	739	1039	760
31.04	803	993	1235	929	1005	1262	1542		31.04	883	1037	1027	943	721	1056	766
31.06	795	1038	1249	944	1043	1237	1401		31.06	945	1008	896	951	702	1015	749
31.08	795	1180	1227	893	997	1276	1472		31.08	926	919	863	956	689	938	769
31.1	764	1002	1278	925	964	1343	1481		31.1	1010	943	955	974	706	937	706
31.12	802	1006	1383	1032	1029	1360	1548		31.12	977	924	951	1011	697	905	740
31.14	860	1160	1308	983	1041	1435	1582		31.14	958	957	858	922	775	997	705
31.16	842	1079	1290	1018	1158	1432	1636		31.16	985	943	916	910	808	957	804
31.18	934	1150	1368	1072	1138	1369	1842		31.18	1006	927	998	1021	732	961	830
31.2	912	1216	1506	1139	1166	1433	1917		31.2	1002	917	955	952	748	937	788
31.22	1089	1296	1621	1180	1425	1410	2053		31.22	1021	993	870	884	671	1039	866
31.24	1093	1434	1609	1327	1471	1671	2209		31.24	944	971	985	901	734	1075	722
31.26	1168	1500	1688	1475	1584	1779	2455		31.26	961	955	985	880	777	1073	789
31.28	1323	1547	1955	1495	1674	1927	2648		31.28	936	953	914	1004	765	1022	821
31.3	1550	1632	2158	1703	1934	2205	3085		31.3	992	993	919	1042	736	987	750
31.32	1757	1912	2452	1918	2275	2342	3455		31.32	1006	1005	897	993	806	990	784
31.34	1924	2249	2782	2175	2602	2659	3844		31.34	1031	1010	922	1016	882	983	836
31.36	2426	2673	3134	2543	3070	3082	4535		31.36	1154	943	920	1036	832	958	871
31.38	2851	3058	3705	3034	3572	3379	5100		31.38	1043	1007	969	939	912	1024	816
31.4	3306	3562	4238	3547	4288	4113	5903		31.4	1088	975	993	1016	980	975	832
31.42	4093	4554	5249	4284	5381	4933	6776		31.42	1206	942	1018	1019	1031	1022	822
31.44	5129	5902	6620	5049	6729	6045	7766		31.44	1121	1006	966	1061	1160	1005	861
31.46	6559	7504	8209	6237	8396	7432	9015		31.46	1299	987	1010	1017	1373	994	950
31.48	8156	9290	10134	7464	10301	9168	10140		31.48	1275	1098	972	1045	1604	1077	839
31.5	9722	11038	12734	8537	12714	11205	11357		31.5	1394	1187	971	1070	1888	1099	988
31.52	10438	12125	15201	9504	15539	13529	13050		31.52	1664	1182	998	1203	2081	1118	966
31.54	10827	12976	17240	10433	18533	16847	14443		31.54	1806	1257	1017	1236	2177	1271	998
31.56	11155	13663	18846	11405	21440	20796	16325		31.56	1930	1391	1104	1324	2386	1343	1193
31.58	11926	14894	20326	11973	23769	24340	18384		31.58	2148	1524	1220	1409	2334	1434	1101
31.6	12714	16700	22192	12275	24762	27399	19953		31.6	2368	1681	1259	1444	2198	1591	1128
31.62	13761	18254	24179	12414	24890	28578	21586		31.62	2403	1795	1356	1517	2294	1774	1345
31.64	15100	20457	25705	11927	23763	27820	22578		31.64	2474	1905	1424	1601	2147	2051	1409
31.66	16309	22578	25722	10981	21973	26237	21995		31.66	2688	2016	1514	1766	1898	2154	1626
31.68	18007	24243	24670	9650	20242	24545	20580		31.68	2810	2116	1543	1975	1786	2355	1838
31.7	20122	25268	22304	8255	17922	22297	18921		31.7	2870	2347	1619	2180	1574	2371	2100
31.72	21868	24621	19594	7000	15202	18654	16758		31.72	2856	2443	1754	2220	1300	2477	2245
31.74	22288	21709	16067	5570	12117	14158	14206		31.74	3067	2518	1813	2221	1097	2548	2658
31.76	19917	18484	12931	4369	9223	11134	11804		31.76	3267	2752	1916	2329	1025	2401	3139
31.78	16727	15056	10099	3359	7164	8647	9421		31.78	3441	2898	1916	2298	966	2377	3570
31.8	13984	12114	7638	2699	5734	6611	7469		31.8	3506	3063	1899	2064	932	2235	4256
31.82	11905	9337	5654	2111	4380	5105	6012		31.82	3396	3211	1793	1926	785	1941	4984
31.84	9290	6750	3911	1736	3164	3737	4872		31.84	3350	3174	1736	1894	750	1844	6056
31.86	6795	4727	3093	1455	2471	2819	4040		31.86	3293	3108	1619	1624	682	1683	6880
31.88	4749	3399	2564	1346	2062	2468	3468		31.88	2949	2883	1454	1494	700	1490	7537
31.9	3234	2730	2226	1269	1852	2185	3101		31.9	2546	2617	1323	1354	704	1335	7896
31.92	2413	2243	1999	1172	1764	1952	2723		31.92	2227	2311	1198	1176	678	1236	7873
31.94	2074	1976	1745	978	1544	1797	2517		31.94	1910	2024	1151	1193	664	1061	7603
31.96	1826	1775	1609	1046	1320	1739	2041		31.96	1690	1771	1025	1024	636	1047	6772
31.98	1616	1703	1492	994	1184	1610	1821		31.98	1451	1511	938	975	608	1088	5908
32	1480	1462	1504	951	1238	1487	1821		32	1320	1365	997	1042	576	1005	5020
32.02	1334	1363	1362	895	1146	1462	1640		32.02	1215	1199	967	963	630	976	4215
32.04	1141	1405	1283	908	995	1309	1490		32.04	1165	1099	881	913	693	1009	3484
32.06	1064	1213	1281	884	1004	1238	1415		32.06	1155	998	845	903	656	951	2773
32.08	1029	1105	1226	884	1069	1275	1374		32.08	1115	970	883	897	625	886	2286
32.1	898	1092	1076	863	992	1233	1335		32.1	1048	1005	875	924	590	955	1988
32.12	925	1040	1105	851	918	1073	1109		32.12	1038	1032	928	897	644	976	1761
32.14	831	1068	1155	835	819	1204	1264		32.14	1048	995	897	1002	691	930	1392
32.16	757	1002	1161	951	815	1154	1192		32.16	949	1000	892	887	664	877	1364
32.18	787	1068	1096	880	928	1140	1145		32.18	916	906	859	870	577	982	1266
32.2	748	1054	994	801	922	1135	1105		32.2	930	895	893	944	566	875	1118
32.22	747	961	994	799	914	1065	1010		32.22	975	980	839	904	634	949	1066
32.24	769	981	1050	782	800	1096	1134		32.24	963	950	761	842	648	901	970
32.26	837	979	1059	920	822	1123	1055		32.26	932	886	835	877	632	869	961
32.28	751	951	1033	929	870	1106	966		32.28	943	892	891	849	680	843	954
32.3	750	872	1072	853	772	1001	1059		32.3	988	919	905	934	678	821	872
32.32	705	881	1048	858	792	1054	1109		32.32	939	880	793	892	693	847	785
32.34	744	991	1008	906	862	1083	1086		32.34	907	841	840	860	643	862	878
32.36	869	922	999	778	834	1012	1046		32.36	935	869	795	859	637	878	852
32.38	791	948	1021	748	840	983	1044		32.38	916	827	807	917	638	842	753
32.4	704	954	1022	841	832	1005	1017		32.4	946	863	805	914	730	917	666
32.42	669	923	1025	838	817	1043	951		32.42	917	801	806	937	697	947	747
32.44	581	806	941	767	788	918	944		32.44	942	843	839	889	695	854	796
32.46	719	860	954	810	795	1021	934		32.46	977	838	757	975	685	911	771
32.48	707	943	988	815	755	1004	945		32.48	938	870	759	909	654	892	814
32.5	722	900	1134	761	810	987	893		32.5	874	803	843	896	694	945	858
32.52	786	814	1143	698	816	1023	955		32.52	946	792	794	817	669	802	788
32.54	634	831	999	834	711	996	925		32.54	954	859	838	842	627	854	844
32.56	663	810	926	853	802	905	895		32.56	901	788	802	875	581	886	778
32.58	659	800	947	708	742	959	915		32.58	913	842	752	913	633	903	738
32.6	638	898	936	781	658	1011	833		32.6	944	817	723	898	624	953	736
32.62	733	913	947	805	787	977	889		32.62	905	786	747	856	617	917	804
32.64	695	878	968	802	791	966	1011		32.64	917	816	699	812	567	859	826
32.66	612	843	1023	809	722	988	967		32.66	924	776	826	867	598	929	718
32.68	659	779	980	669	684	990	960		32.68	900	768	792	877	576	962	615
32.7	690	864	946	705	668	883	1021		32.7	918	831	789	878	602	891	656
32.72	597	749	906	745	728	1003	935		32.72	957	767	822	886	576	883	787
32.74	600	798	896	787	752	881	899		32.74	862	765	801	910	603	945	682
32.76	624	849	894	758	712	931	907		32.76	929	827	836	940	654	866	713
32.78	697	777	1031	741	806	1048	918		32.78	928	801	796	851	626	798	763
32.8	650	854	1016	819	796	929	785		32.8	894	739	839	848	620	811	724
32.82	560	778	967	759	741	985	796		32.82	887	801	818	823	649	798	689
32.84	662	693	947	759	726	984	876		32.84	933	826	751	767	643	834	635
32.86	625	830	907	827	766	943	869		32.86	861	722	801	763	562	809	629
32.88	692	874	918	767	684	990	972		32.88	835	759	737	825	582	796	690
32.9	662	850	976	745	750	873	885		32.9	866	873	723	766	610	831	654
32.92	687	768	939	730	654	924	934		32.92	860	815	770	850	595	829	652
32.94	660	736	803	762	643	1021	934		32.94	835	805	703	825	532	895	645
32.96	688	763	862	784	734	1037	919		32.96	794	891	711	851	552	876	655
32.98	669	837	1004	799	697	989	863		32.98	860	821	751	794	565	807	672
33	538	902	972	869	702	915	919		33	830	773	719	754	660	805	710
33.02	645	808	862	744	745	962	899		33.02	839	847	744	827	630	766	723
33.04	704	805	938	805	727	911	943		33.04	847	838	821	859	560	849	723
33.06	674	850	968	755	759	906	823		33.06	842	817	754	850	541	832	644
33.08	625	788	893	780	734	935	842		33.08	849	756	774	821	572	792	614
33.1	674	744	938	739	722	983	785		33.1	818	735	869	842	586	849	660
33.12	663	808	995	879	679	920	806		33.12	830	776	705	857	632	814	658
33.14	584	757	944	758	684	894	933		33.14	835	720	766	833	631	754	572
33.16	549	702	940	766	693	900	1022		33.16	856	781	704	800	609	811	639
33.18	569	840	758	737	727	918	895		33.18	842	807	748	726	630	825	582
33.2	592	734	758	735	696	873	881		33.2	796	807	741	840	654	837	622
33.22	527	692	899	778	757	803	739		33.22	790	760	772	840	608	772	675
33.24	581	852	898	837	747	870	748		33.24	831	728	746	718	590	790	695
33.26	628	836	851	770	665	880	827		33.26	818	792	747	752	589	811	693
33.28	694	791	958	701	700	786	829		33.28	860	775	757	739	603	810	714
33.3	648	872	998	767	722	867	861		33.3	808	799	799	756	620	747	678
33.32	489	796	992	712	759	871	852		33.32	759	802	796	883	571	735	704
33.34	571	836	870	728	669	863	797		33.34	773	843	779	854	607	750	661
33.36	578	808	807	746	641	904	792		33.36	745	841	735	739	649	886	634
33.38	524	786	863	759	773	882	860		33.38	725	774	745	727	604	723	583
33.4	554	756	960	699	664	837	831		33.4	794	767	847	812	600	781	600
33.42	695	802	942	746	762	847	944		33.42	808	766	778	819	641	807	685
33.44	560	747	823	728	777	963	791		33.44	762	773	762	743	679	709	651
33.46	528	838	877	700	703	940	754		33.46	716	759	687	740	551	734	621
33.48	583	783	891	765	724	831	877		33.48	714	685	655	725	538	828	667
33.5	544	766	868	803	660	991	831		33.5	834	761	655	820	570	817	642
33.52	646	821	847	821	771	873	833		33.52	834	711	674	828	584	827	588
33.54	633	696	840	782	670	812	728		33.54	848	738	706	771	632	790	651
33.56	676	707	938	734	689	909	882		33.56	888	706	775	716	583	728	646
33.58	650	720	951	791	637	902	852		33.58	851	748	721	750	593	770	642
33.6	664	786	844	743	656	913	849		33.6	786	787	673	738	610	761	634
33.62	623	841	908	797	777	866	867		33.62	744	780	762	680	579	767	647
33.64	635	752	759	737	720	895	848		33.64	726	702	700	671	615	804	630
33.66	664	760	884	700	639	977	834		33.66	794	748	688	702	651	827	541
33.68	631	658	943	765	685	774	868		33.68	765	799	756	685	603	789	595
33.7	582	560	882	697	730	839	851		33.7	816	743	741	744	530	687	622
33.72	704	740	866	731	774	881	817		33.72	766	742	751	752	579	688	637
33.74	629	776	943	733	729	886	713		33.74	776	764	665	758	564	708	661
33.76	610	662	929	724	719	858	783		33.76	763	768	642	811	550	810	650
33.78	650	792	873	738	658	890	857		33.78	781	736	659	693	481	837	559
33.8	678	718	750	735	680	873	885		33.8	784	715	701	790	560	709	616
33.82	573	603	814	743	710	894	849		33.82	841	796	742	787	637	703	651
33.84	645	782	828	621	636	819	785		33.84	826	747	722	702	629	734	624
33.86	596	794	751	746	614	748	838		33.86	830	721	732	720	577	713	661
33.88	504	746	845	739	596	829	785		33.88	895	780	727	720	585	757	624
33.9	602	686	854	741	678	849	839		33.9	844	713	675	640	544	731	622
33.92	612	764	875	712	605	820	844		33.92	755	706	675	719	605	699	573
33.94	583	728	879	753	550	800	752		33.94	762	748	656	781	620	779	547
33.96	653	657	853	632	638	806	831		33.96	739	721	738	689	606	748	655
33.98	584	688	781	635	646	906	856		33.98	792	748	702	681	523	717	642
34	676	744	850	789	668	893	809		34	708	763	651	748	502	841	574
34.02	513	694	969	673	660	871	856		34.02	735	742	658	735	459	787	630
34.04	550	749	813	630	636	893	796		34.04	802	789	724	725	536	707	587
34.06	748	803	807	752	639	852	761		34.06	737	771	711	670	621	699	621
34.08	674	691	876	741	713	788	829		34.08	860	705	694	740	604	753	568
34.1	460	650	828	749	674	825	837		34.1	830	723	683	722	546	667	500
34.12	529	748	796	744	674	867	816		34.12	737	808	670	728	512	724	636
34.14	590	710	776	736	661	798	784		34.14	690	731	645	774	520	720	617
34.16	618	675	802	781	634	895	778		34.16	808	745	737	662	593	715	592
34.18	557	751	806	776	654	868	865		34.18	821	738	777	743	537	669	627
34.2	544	722	852	695	624	837	821		34.2	814	767	723	784	554	719	598
34.22	522	798	850	695	601	816	821		34.22	857	739	698	801	600	752	607
34.24	527	742	866	665	679	759	858		34.24	757	760	649	753	562	677	591
34.26	631	728	879	647	774	788	800		34.26	714	734	646	725	582	714	576
34.28	637	731	794	663	662	760	803		34.28	731	722	750	781	579	767	610
34.3	590	668	854	733	600	785	875		34.3	756	719	781	752	544	685	580
34.32	571	747	940	749	711	819	817		34.32	812	707	675	715	533	721	517
34.34	445	811	841	703	699	822	726		34.34	798	720	683	673	540	675	589
34.36	624	737	823	766	650	785	841		34.36	705	661	682	667	572	684	638
34.38	691	667	882	714	583	803	823		34.38	767	685	701	704	607	711	583
34.4	674	706	916	747	594	875	831		34.4	708	707	681	728	510	707	600
34.42	603	713	907	658	760	809	802		34.42	667	665	677	698	503	622	619
34.44	559	799	820	673	663	776	876		34.44	738	752	707	723	512	677	665
34.46	641	800	761	705	639	850	830		34.46	773	694	671	697	563	694	653
34.48	489	806	865	685	640	993	763		34.48	743	674	657	703	510	708	617
34.5	436	794	922	741	608	853	657		34.5	728	739	599	736	530	751	592
34.52	527	826	819	671	636	817	768		34.52	740	708	604	672	527	682	646
34.54	583	757	914	673	725	849	805		34.54	750	711	681	606	535	727	551
34.56	508	648	962	734	635	850	776		34.56	708	663	720	728	581	728	535
34.58	513	707	814	746	639	812	781		34.58	677	622	690	786	514	651	641
34.6	578	626	866	727	692	789	767		34.6	682	573	673	722	502	677	608
34.62	652	624	811	690	653	802	844		34.62	711	675	591	709	528	728	513
34.64	669	554	830	677	679	798	773		34.64	807	775	693	620	561	736	617
34.66	534	675	912	646	674	725	848		34.66	791	752	709	621	612	754	510
34.68	658	802	816	664	636	745	810		34.68	768	699	647	768	575	732	521
34.7	554	692	760	731	662	817	749		34.7	726	685	629	694	442	673	540
34.72	516	703	828	728	629	804	710		34.72	763	686	642	663	486	708	632
34.74	554	752	737	709	531	830	813		34.74	622	708	668	666	592	784	558
34.76	513	762	765	671	604	837	892		34.76	625	725	676	633	553	698	577
34.78	557	779	782	604	645	886	751		34.78	718	712	678	628	491	718	589
34.8	584	632	792	637	600	749	731		34.8	662	661	691	700	516	621	612
34.82	523	712	789	647	659	728	723		34.82	712	642	656	694	518	666	616
34.84	648	623	751	638	653	795	758		34.84	708	723	670	622	535	708	645
34.86	566	652	799	717	666	786	747		34.86	695	673	700	643	474	710	706
34.88	601	709	751	654	610	769	802		34.88	740	668	620	734	509	729	665
34.9	486	696	786	603	684	815	705		34.9	736	621	639	624	566	633	532
34.92	527	691	885	712	605	856	756		34.92	775	654	608	617	539	709	474
34.94	585	769	748	670	531	729	752		34.94	706	667	604	728	538	742	566
34.96	553	749	793	659	631	862	736		34.96	649	589	602	645	570	673	622
34.98	571	793	783	686	672	855	816		34.98	737	690	626	665	536	651	650
35	514	780	760	701	522	829	707		35	808	703	639	662	480	729	600
35.02	599	695	874	707	537	753	744		35.02	665	689	656	648	500	716	553
35.04	475	587	801	663	488	781	779		35.04	650	663	643	731	546	677	568
35.06	578	652	758	721	535	862	810		35.06	636	598	616	701	531	609	613
35.08	717	734	798	720	715	727	787		35.08	719	585	648	688	527	604	652
35.1	644	758	792	639	676	749	813		35.1	718	695	673	608	536	703	656
35.12	680	744	856	705	592	794	792		35.12	646	701	635	642	512	680	545
35.14	594	727	914	734	697	778	761		35.14	708	730	557	659	473	660	541
35.16	555	649	844	677	631	755	714		35.16	768	753	631	693	520	659	628
35.18	585	696	797	661	611	810	628		35.18	778	694	652	712	563	703	570
35.2	480	848	856	617	658	829	663		35.2	746	653	603	638	550	711	538
35.22	524	724	851	661	673	836	708		35.22	723	636	685	626	533	713	641
35.24	605	632	763	738	611	794	751		35.24	728	692	683	655	545	722	517
35.26	558	616	785	727	564	760	893		35.26	743	725	598	614	500	666	552
35.28	534	639	814	701	634	774	783		35.28	725	699	607	620	489	652	568
35.3	562	756	786	567	642	809	801		35.3	738	673	629	686	506	639	556
35.32	523	697	735	699	674	830	772		35.32	715	619	621	654	554	652	508
35.34	568	671	798	707	686	732	755		35.34	652	570	649	645	574	748	535
35.36	592	678	762	666	599	758	745		35.36	669	673	634	639	513	669	567
35.38	477	691	763	670	712	735	770		35.38	701	671	614	661	518	581	526
35.4	460	738	816	639	600	777	771		35.4	746	599	665	628	624	603	566
35.42	625	748	829	613	565	795	788		35.42	700	719	678	662	585	629	554
35.44	547	799	834	701	667	779	787		35.44	737	665	593	628	506	613	552
35.46	458	899	784	709	759	796	783		35.46	767	631	591	595	514	658	500
35.48	426	785	866	727	611	740	806		35.48	786	582	645	653	522	724	502
35.5	642	786	820	603	548	781	755		35.5	766	679	617	634	572	693	554
35.52	599	825	750	590	663	804	776		35.52	707	620	622	616	510	641	582
35.54	538	666	808	652	632	789	826		35.54	695	654	604	578	464	657	492
35.56	477	665	805	711	609	687	726		35.56	669	670	655	552	468	587	573
35.58	495	716	739	607	587	711	766		35.58	731	597	692	609	495	638	576
35.6	546	648	746	593	540	775	851		35.6	742	575	543	648	498	635	534
35.62	430	794	795	667	573	783	776		35.62	628	671	553	542	536	641	563
35.64	467	763	898	710	544	745	729		35.64	627	679	530	624	513	622	477
35.66	586	701	864	706	600	735	731		35.66	673	626	604	622	494	633	542
35.68	481	651	769	660	712	781	778		35.68	691	707	647	609	482	691	509
35.7	490	672	790	635	598	693	813		35.7	606	671	563	602	476	571	584
35.72	454	678	825	661	622	716	819		35.72	628	613	608	572	508	617	619
35.74	486	727	832	713	717	732	852		35.74	701	638	606	583	538	687	613
35.76	486	766	712	649	738	772	764		35.76	749	700	577	588	490	637	506
35.78	618	717	804	677	728	803	603		35.78	714	681	584	572	510	562	572
35.8	620	766	882	699	696	739	671		35.8	754	585	585	604	616	659	628
35.82	657	757	824	684	520	740	731		35.82	685	541	643	678	569	601	575
35.84	699	735	874	726	579	733	760		35.84	668	601	598	655	497	573	599
35.86	656	757	864	670	639	749	721		35.86	711	605	590	520	520	615	586
35.88	668	627	845	686	634	753	737		35.88	629	645	660	590	487	692	544
35.9	584	634	802	731	656	695	739		35.9	614	627	661	606	546	685	526
35.92	646	711	692	643	609	750	735		35.92	705	641	626	598	489	546	567
35.94	607	694	734	714	565	728	681		35.94	640	600	545	593	483	598	522
35.96	498	769	766	690	623	751	680		35.96	658	589	556	608	497	600	578
35.98	508	737	737	733	662	768	679		35.98	656	607	596	601	513	604	568
36	520	752	744	657	636	739	633		36	662	649	571	592	504	651	618
36.02	543	714	814	625	633	742	696		36.02	642	674	554	552	454	645	565
36.04	590	697	810	676	647	739	768		36.04	692	643	605	618	454	586	540
36.06	509	724	740	593	603	750	732		36.06	622	622	506	585	524	617	500
36.08	556	727	742	667	691	724	661		36.08	659	678	558	661	542	711	462
36.1	498	776	862	703	626	803	591		36.1	686	661	597	618	512	659	494
36.12	652	684	831	671	592	808	727		36.12	705	537	582	575	503	626	668
36.14	654	671	840	686	660	760	630		36.14	693	592	544	575	488	631	580
36.16	542	695	786	696	621	734	639		36.16	732	645	476	614	463	649	467
36.18	629	732	756	667	514	723	780		36.18	694	640	602	623	467	668	501
36.2	440	712	752	655	596	783	729		36.2	636	653	567	608	498	549	548
36.22	521	620	680	698	553	636	677		36.22	670	699	505	596	484	548	572
36.24	647	668	663	689	593	717	762		36.24	676	645	598	642	507	656	483
36.26	636	684	759	592	580	762	749		36.26	649	637	603	540	497	621	543
36.28	542	617	767	699	522	638	756		36.28	665	595	572	554	527	660	603
36.3	604	690	766	649	528	757	753		36.3	722	519	517	636	516	625	626
36.32	512	737	751	578	535	759	697		36.32	668	622	525	584	491	601	546
36.34	477	700	849	658	607	754	742		36.34	658	609	552	542	540	624	597
36.36	562	721	886	614	573	762	710		36.36	636	630	560	571	488	582	557
36.38	566	733	841	697	471	711	723		36.38	680	585	619	583	516	629	516
36.4	508	730	822	667	674	683	733		36.4	694	621	555	564	506	603	574
36.42	519	718	800	617	693	701	708		36.42	641	592	612	612	429	605	622
36.44	608	761	778	618	535	746	747		36.44	612	548	576	573	562	625	612
36.46	655	666	731	623	562	734	845		36.46	673	505	527	617	422	638	509
36.48	594	689	758	648	577	662	759		36.48	671	681	591	608	422	652	413
36.5	592	676	808	625	606	719	621		36.5	754	621	647	580	524	597	462
36.52	533	633	836	656	584	858	652		36.52	630	565	560	627	544	543	549
36.54	523	740	786	604	608	803	643		36.54	656	627	619	587	481	591	495
36.56	513	631	741	610	638	710	641		36.56	642	617	609	583	471	640	555
36.58	482	610	772	664	558	744	770		36.58	625	553	555	595	497	606	530
36.6	590	592	722	599	528	819	659		36.6	660	627	513	538	484	591	506
36.62	609	758	789	558	608	724	655		36.62	687	640	515	586	501	606	498
36.64	515	664	822	655	613	640	815		36.64	582	590	485	640	466	641	468
36.66	473	615	742	696	634	723	759		36.66	592	576	468	666	441	591	508
36.68	570	718	795	625	563	751	720		36.68	618	575	563	611	432	559	608
36.7	556	678	706	615	472	799	721		36.7	598	591	571	626	418	649	590
36.72	550	619	788	622	530	746	641		36.72	557	577	530	682	434	607	507
36.74	610	614	843	573	576	709	656		36.74	672	556	539	697	447	598	552
36.76	617	702	746	598	599	671	687		36.76	730	660	440	638	530	577	480
36.78	633	787	764	699	533	614	708		36.78	689	636	528	605	463	582	492
36.8	524	728	828	691	598	655	695		36.8	606	537	601	552	504	643	484
36.82	530	710	709	665	655	708	669		36.82	633	602	609	562	439	614	477
36.84	565	655	762	654	651	732	618		36.84	669	570	567	536	439	535	505
36.86	539	677	771	692	537	677	660		36.86	611	588	531	443	517	542	549
36.88	574	676	727	672	598	682	738		36.88	577	607	539	518	486	574	526
36.9	672	678	742	665	636	649	647		36.9	638	591	517	534	526	569	548
36.92	648	659	815	629	555	651	580		36.92	648	627	510	542	522	600	469
36.94	574	604	814	653	589	759	567		36.94	615	597	574	557	480	499	477
36.96	523	557	749	730	654	765	653		36.96	638	566	542	514	491	575	523
36.98	609	616	723	642	463	663	735		36.98	687	610	535	531	396	603	489
37	606	708	704	541	536	673	721		37	672	617	561	542	400	591	438
37.02	536	741	714	632	553	701	721		37.02	685	536	567	546	485	571	577
37.04	504	615	714	541	503	719	698		37.04	630	579	516	513	410	549	631
37.06	568	669	801	526	522	663	714		37.06	557	560	484	524	462	622	510
37.08	579	590	756	593	569	682	693		37.08	570	580	561	546	438	588	498
37.1	588	718	760	601	554	709	709		37.1	594	585	475	556	392	587	596
37.12	668	662	847	510	618	639	684		37.12	600	625	471	587	446	588	513
37.14	651	654	769	578	625	709	635		37.14	653	593	593	572	532	554	480
37.16	620	718	706	630	502	699	676		37.16	639	558	628	497	525	590	516
37.18	547	730	697	635	526	627	625		37.18	574	575	564	608	408	588	577
37.2	462	868	718	601	558	637	617		37.2	644	473	531	604	420	643	596
37.22	564	730	770	639	534	781	700		37.22	653	472	586	571	418	562	549
37.24	576	700	677	632	597	710	695		37.24	644	562	519	522	435	549	531
37.26	545	747	792	644	638	751	744		37.26	662	592	458	532	508	585	489
37.28	640	637	815	581	651	764	751		37.28	644	603	518	549	475	550	578
37.3	530	620	756	591	560	709	639		37.3	592	555	561	574	436	577	596
37.32	552	690	813	618	592	670	606		37.32	563	626	502	599	482	615	452
37.34	573	690	728	579	546	628	672		37.34	589	539	520	586	418	570	500
37.36	497	707	750	587	602	724	660		37.36	579	566	509	540	438	592	530
37.38	603	662	782	537	601	705	675		37.38	619	597	489	510	470	570	519
37.4	556	582	824	635	548	673	727		37.4	696	621	505	582	530	559	500
37.42	517	634	878	615	604	715	724		37.42	705	576	487	624	455	639	530
37.44	523	629	865	575	497	636	694		37.44	676	432	501	557	464	606	523
37.46	583	682	750	573	541	656	729		37.46	672	570	532	537	491	542	456
37.48	576	642	725	545	546	757	677		37.48	669	574	497	512	475	573	447
37.5	554	618	666	515	582	797	625		37.5	684	549	519	524	388	617	578
37.52	640	596	778	537	622	694	683		37.52	673	566	607	535	432	548	540
37.54	515	662	812	576	589	660	752		37.54	627	505	546	529	531	527	533
37.56	571	654	750	621	556	635	614		37.56	616	570	528	511	481	498	518
37.58	550	630	852	644	589	744	711		37.58	565	599	537	485	461	591	510
37.6	472	704	758	645	534	733	591		37.6	566	487	461	526	462	559	566
37.62	599	707	744	631	527	692	645		37.62	590	589	498	497	365	566	516
37.64	544	658	783	529	525	618	718		37.64	578	603	504	525	445	496	430
37.66	484	604	742	627	507	708	656		37.66	654	586	505	647	443	542	507
37.68	574	702	745	639	536	655	645		37.68	594	653	550	565	445	636	462
37.7	540	614	732	615	568	645	595		37.7	558	559	551	550	400	575	510
37.72	468	623	785	628	535	717	607		37.72	629	505	524	580	384	565	516
37.74	552	602	719	575	561	733	658		37.74	635	508	451	494	401	578	497
37.76	548	578	708	595	563	615	633		37.76	703	574	512	494	385	556	459
37.78	488	629	725	628	595	628	640		37.78	594	540	529	565	472	512	502
37.8	430	660	756	649	550	675	653		37.8	538	557	523	480	488	541	452
37.82	486	553	717	554	562	638	633		37.82	669	577	566	488	476	560	519
37.84	593	532	774	568	473	758	698		37.84	622	558	525	510	414	598	513
37.86	601	598	759	582	596	755	611		37.86	588	548	491	509	403	519	506
37.88	579	613	758	650	620	749	649		37.88	630	652	410	580	391	544	520
37.9	434	592	678	637	496	675	671		37.9	594	533	411	610	442	569	520
37.92	539	558	724	593	483	686	623		37.92	589	534	515	497	483	502	473
37.94	496	632	730	569	565	686	598		37.94	644	497	477	507	462	477	473
37.96	482	564	638	564	576	704	641		37.96	580	570	494	534	422	524	479
37.98	664	587	732	598	578	678	583		37.98	571	511	552	531	476	585	504
38	622	666	798	527	556	731	629		38	580	541	543	572	434	515	544
38.02	504	645	672	523	518	682	581		38.02	603	575	550	548	437	528	468
38.04	482	640	764	567	488	684	553		38.04	578	525	509	573	428	622	474
38.06	512	630	704	521	546	654	607		38.06	596	599	451	491	405	553	505
38.08	525	675	771	464	541	678	697		38.08	583	544	496	502	454	549	470
38.1	524	624	700	567	490	575	603		38.1	548	543	493	588	440	631	484
38.12	601	626	693	598	558	626	613		38.12	605	466	531	537	409	531	510
38.14	597	635	746	553	584	686	634		38.14	580	466	543	593	503	506	500
38.16	547	526	645	624	532	725	653		38.16	586	555	521	540	462	528	518
38.18	497	544	677	582	608	717	659		38.18	636	624	525	539	413	530	415
38.2	478	542	752	549	566	645	627		38.2	610	513	481	542	470	523	476
38.22	439	556	835	619	569	664	610		38.22	590	525	424	548	538	560	591
38.24	561	590	775	607	589	648	645		38.24	587	532	494	520	467	554	447
38.26	516	596	745	582	511	632	623		38.26	581	543	535	495	458	524	536
38.28	495	568	724	645	546	676	650		38.28	633	652	489	546	475	526	497
38.3	546	698	730	651	560	649	593		38.3	682	631	519	608	398	547	494
38.32	600	766	728	612	631	725	624		38.32	644	565	549	595	446	566	467
38.34	529	663	805	638	595	705	669		38.34	622	482	510	557	519	508	430
38.36	529	542	719	589	520	513	633		38.36	673	539	510	539	460	460	476
38.38	520	589	764	549	474	676	625		38.38	677	565	479	534	402	548	453
38.4	518	558	744	533	464	657	637		38.4	638	577	493	538	388	543	528
38.42	529	626	675	597	508	681	677		38.42	608	598	490	565	443	562	564
38.44	459	610	709	670	536	616	595		38.44	648	546	611	597	506	577	485
38.46	437	720	697	583	555	612	633		38.46	653	546	527	597	427	597	509
38.48	554	691	766	484	584	660	597		38.48	667	609	502	560	427	595	564
38.5	584	602	776	551	678	687	687		38.5	648	577	579	598	494	607	466
38.52	556	583	656	552	599	627	633		38.52	602	518	475	590	451	576	415
38.54	527	576	619	521	547	656	608		38.54	627	519	466	571	408	573	427
38.56	505	653	677	558	486	723	613		38.56	625	607	534	555	396	561	495
38.58	472	679	694	618	469	683	655		38.58	596	527	579	598	481	512	436
38.6	524	490	636	607	526	731	525		38.6	694	541	541	528	422	487	528
38.62	410	576	755	581	486	759	614		38.62	653	606	474	535	434	565	573
38.64	492	636	775	625	432	607	701		38.64	587	602	563	614	424	575	577
38.66	509	617	774	674	580	592	662		38.66	576	611	598	612	372	670	517
38.68	436	701	676	617	611	685	708		38.68	541	610	488	535	440	583	525
38.7	502	606	790	515	550	655	661		38.7	672	551	545	586	516	555	536
38.72	623	585	864	484	545	663	636		38.72	634	553	556	561	468	605	560
38.74	632	700	794	499	494	665	699		38.74	551	536	482	554	396	609	566
38.76	596	543	733	659	591	705	631		38.76	641	566	555	568	480	618	482
38.78	548	642	784	677	596	750	713		38.78	739	592	600	618	471	575	464
38.8	472	656	770	635	642	747	623		38.8	622	595	563	586	426	565	524
38.82	516	644	692	563	543	724	699		38.82	644	566	523	537	468	552	530
38.84	575	736	758	513	472	693	746		38.84	643	578	474	561	467	622	530
38.86	610	747	831	643	651	678	730		38.86	611	569	545	575	468	602	530
38.88	636	705	891	661	694	677	730		38.88	594	563	510	596	405	645	519
38.9	594	702	850	687	652	827	749		38.9	634	599	505	578	416	603	512
38.92	689	683	917	710	744	809	762		38.92	716	582	584	563	410	575	582
38.94	690	675	922	685	782	753	796		38.94	676	509	533	567	431	547	510
38.96	752	849	913	721	669	833	800		38.96	638	519	535	598	427	571	495
38.98	869	871	952	762	778	855	804		38.98	640	595	484	601	528	651	541
39	768	926	1020	713	822	893	833		39	706	591	519	492	456	563	508
39.02	823	953	1043	729	762	900	848		39.02	658	564	496	549	474	581	476
39.04	860	1018	1033	777	709	956	771		39.04	627	596	573	597	448	564	477
39.06	938	904	950	694	835	921	768		39.06	611	544	607	509	362	665	488
39.08	927	839	1010	705	716	862	773		39.08	700	616	612	513	415	614	541
39.1	772	968	926	671	752	811	685		39.1	686	631	505	542	452	569	562
39.12	761	907	949	608	704	754	733		39.12	691	637	508	599	434	666	521
39.14	808	798	950	656	565	822	706		39.14	741	604	643	544	369	640	595
39.16	916	753	880	587	726	850	685		39.16	781	596	601	565	374	617	525
39.18	802	838	812	492	688	738	790		39.18	736	566	513	502	481	542	571
39.2	714	658	750	663	588	735	703		39.2	648	579	543	608	406	503	604
39.22	657	669	729	662	623	740	693		39.22	774	623	520	642	462	570	608
39.24	625	705	783	650	528	646	707		39.24	660	631	555	565	427	589	523
39.26	644	756	855	624	603	647	676		39.26	607	624	546	540	411	549	558
39.28	613	701	725	656	658	673	650		39.28	654	561	481	523	391	543	553
39.3	598	686	734	645	530	623	611		39.3	644	589	481	594	430	559	466
39.32	539	673	692	714	513	680	546		39.32	651	580	504	576	444	599	554
39.34	539	630	623	689	682	717	545		39.34	642	560	500	600	416	611	553
39.36	520	560	741	652	638	708	690		39.36	666	573	540	568	443	557	511
39.38	557	627	814	488	606	723	758		39.38	688	544	534	503	417	558	530
39.4	484	672	754	579	672	631	621		39.4	692	603	557	528	432	559	550
39.42	462	698	699	562	545	586	656		39.42	622	610	495	574	529	590	482
39.44	559	638	738	641	431	777	638		39.44	643	605	508	553	416	580	629
39.46	537	595	790	621	603	779	601		39.46	611	563	565	593	339	598	557
39.48	576	599	795	601	643	673	617		39.48	577	575	509	576	404	559	512
39.5	584	614	760	685	574	681	597		39.5	632	601	541	520	378	589	508
39.52	514	544	738	541	510	710	583		39.52	601	606	589	576	477	581	536
39.54	470	540	726	525	587	656	684		39.54	597	531	548	498	451	589	500
39.56	500	725	674	537	577	683	639		39.56	678	483	552	505	434	518	546
39.58	468	674	766	551	505	710	548		39.58	716	570	566	596	389	609	542
39.6	576	622	742	551	544	665	601		39.6	684	603	521	588	408	593	518
39.62	594	690	711	541	580	714	548		39.62	644	584	536	530	462	555	501
39.64	559	563	652	574	587	596	646		39.64	612	571	446	550	459	527	534
39.66	550	615	688	620	619	631	682		39.66	663	575	499	610	417	546	512
39.68	611	675	707	542	548	688	579		39.68	669	579	537	594	372	554	518
39.7	566	656	724	511	492	657	571		39.7	594	589	479	468	378	607	502
39.72	617	550	685	576	592	539	500		39.72	675	638	581	540	432	684	499
39.74	571	580	658	574	596	667	493		39.74	731	577	530	602	465	608	486
39.76	642	592	727	564	559	675	552		39.76	752	607	528	580	383	588	545
39.78	642	645	688	586	573	627	577		39.78	633	623	530	522	400	615	460
39.8	468	740	802	547	586	649	569		39.8	610	495	463	526	468	531	498
39.82	517	621	743	576	616	609	636		39.82	640	558	465	540	453	553	512
39.84	521	542	702	560	609	714	647		39.84	636	625	493	505	376	504	432
39.86	549	664	752	608	608	728	608		39.86	620	599	481	515	453	560	486
39.88	673	547	781	601	515	633	545		39.88	641	506	569	497	376	604	490
39.9	606	720	762	527	564	525	555		39.9	620	605	563	518	386	491	542
39.92	504	582	645	581	585	625	657		39.92	657	659	568	531	456	608	466
39.94	498	629	641	542	558	556	597		39.94	638	600	475	545	424	613	515
39.96	535	677	671	579	545	601	610		39.96	608	536	477	534	417	558	506
39.98	557	589	700	572	546	667	632		39.98	648	523	516	528	421	573	571
40	434	600	650	561	574	585	545		40	638	481	545	556	364	537	520
40.02	436	566	623	585	457	574	542		40.02	693	528	552	546	354	589	436
40.04	430	559	657	486	546	595	679		40.04	644	556	521	510	351	536	518
40.06	521	668	695	548	592	718	666		40.06	668	585	513	536	396	537	499
40.08	538	613	744	569	639	739	574		40.08	668	556	505	599	450	532	515
40.1	564	568	834	575	514	599	621		40.1	664	493	523	554	414	615	530
40.12	543	530	739	608	457	561	609		40.12	704	587	553	512	347	658	490
40.14	402	588	624	510	473	690	622		40.14	595	621	495	556	393	635	482
40.16	446	626	681	574	497	668	651		40.16	588	482	526	558	434	576	523
40.18	428	546	613	561	462	573	610		40.18	668	556	515	492	424	609	559
40.2	474	566	742	479	532	567	601		40.2	560	565	569	564	442	569	512
40.22	504	597	723	489	526	611	538		40.22	525	498	563	557	401	558	421
40.24	466	631	727	563	549	605	523		40.24	578	616	533	491	404	562	456
40.26	546	625	784	602	484	650	603		40.26	658	602	445	594	422	533	484
40.28	521	549	639	537	482	652	651		40.28	603	577	515	552	363	544	517
40.3	626	558	652	517	492	733	513		40.3	588	593	551	534	386	573	492
40.32	496	569	765	413	489	617	618		40.32	635	580	501	584	383	564	391
40.34	494	654	688	529	561	631	559		40.34	621	545	473	578	447	593	459
40.36	509	680	695	544	557	669	555		40.36	594	586	531	564	411	597	492
40.38	532	494	691	596	518	670	676		40.38	643	588	542	600	427	563	497
40.4	656	616	592	523	444	635	653		40.4	600	529	479	642	478	595	516
40.42	592	592	663	485	496	555	652		40.42	622	505	545	550	524	575	488
40.44	508	649	633	477	509	601	544		40.44	548	557	504	468	455	680	552
40.46	559	586	564	467	431	648	496		40.46	637	532	517	561	403	576	498
40.48	447	675	662	523	493	626	573		40.48	673	606	549	528	401	499	463
40.5	458	732	710	537	600	587	645		40.5	622	671	549	490	440	513	444
40.52	504	707	751	551	488	698	642		40.52	636	584	489	476	403	510	409
40.54	542	706	694	484	444	683	511		40.54	693	511	545	546	389	598	473
40.56	527	684	727	505	501	696	576		40.56	635	512	569	541	519	640	550
40.58	426	643	770	544	523	610	724		40.58	575	526	508	546	434	621	451
40.6	480	462	618	545	510	621	659		40.6	604	613	575	520	412	567	476
40.62	448	522	621	532	528	629	598		40.62	664	600	531	546	427	586	457
40.64	392	637	664	447	537	535	677		40.64	638	530	580	526	435	629	484
40.66	494	622	707	535	548	630	576		40.66	614	520	606	582	419	671	503
40.68	505	601	732	639	558	629	556		40.68	611	617	593	621	429	692	489
40.7	458	562	736	599	600	611	675		40.7	674	537	487	570	384	623	542
40.72	467	621	598	601	581	586	662		40.72	604	582	557	598	363	594	538
40.74	514	606	771	497	518	602	592		40.74	631	560	607	566	397	658	475
40.76	545	605	808	479	701	677	589		40.76	656	618	580	527	446	664	417
40.78	479	585	630	548	646	625	491		40.78	683	633	580	535	408	668	460
40.8	476	634	690	595	454	605	523		40.8	724	611	607	578	446	681	428
40.82	447	513	700	556	511	681	514		40.82	699	594	575	590	465	663	477
40.84	483	511	686	578	498	668	581		40.84	718	648	602	561	405	608	530
40.86	540	643	652	584	541	571	639		40.86	719	686	551	525	361	674	533
40.88	604	604	657	442	486	681	648		40.88	670	645	544	609	407	629	548
40.9	530	592	734	569	602	789	707		40.9	654	665	533	638	440	715	596
40.92	502	585	729	447	556	643	579		40.92	677	658	516	561	405	661	572
40.94	488	613	685	449	479	539	571		40.94	618	622	557	526	440	683	500
40.96	492	573	639	503	491	590	629		40.96	604	648	542	582	343	725	546
40.98	552	643	655	464	573	562	583		40.98	582	608	533	630	363	714	397
41	478	572	742	563	572	609	591		41	596	555	547	636	350	673	476
41.02	581	476	775	550	506	578	549		41.02	601	528	512	568	286	662	625
41.04	576	576	753	496	506	649	551		41.04	607	579	509	601	368	570	602
41.06	551	625	629	595	512	623	628		41.06	616	556	514	586	418	567	547
41.08	558	733	692	513	497	569	611		41.08	586	618	499	509	397	559	494
41.1	560	532	686	479	486	561	581		41.1	588	559	563	586	404	543	534
41.12	531	512	621	491	552	600	581		41.12	555	472	598	581	461	533	497
41.14	472	618	718	478	548	605	531		41.14	645	571	605	481	327	511	460
41.16	516	543	763	548	513	609	530		41.16	734	574	535	551	325	506	601
41.18	615	581	614	640	500	727	537		41.18	675	528	496	539	362	580	522
41.2	614	646	600	523	464	705	573		41.2	676	551	533	482	418	589	462
41.22	554	646	710	521	541	633	569		41.22	658	562	561	562	391	506	502
41.24	523	559	678	580	562	600	547		41.24	651	569	550	547	391	596	478
41.26	460	547	574	587	522	594	681		41.26	597	672	601	546	365	548	460
41.28	484	626	633	580	456	581	595		41.28	681	632	572	509	370	544	461
41.3	502	550	654	585	454	525	503		41.3	708	527	513	446	356	539	376
41.32	548	650	744	639	457	615	626		41.32	602	522	598	387	364	528	478
41.34	551	662	675	507	478	660	666		41.34	620	549	499	485	356	585	472
41.36	510	653	629	491	466	600	573		41.36	614	526	410	483	344	589	508
41.38	421	651	714	504	444	533	502		41.38	625	547	453	552	332	543	409
41.4	530	582	750	519	504	559	555		41.4	632	565	485	512	430	565	484
41.42	501	579	720	535	472	575	567		41.42	650	473	474	463	336	511	479
41.44	540	571	659	499	548	587	501		41.44	675	504	470	466	323	539	486
41.46	526	533	748	486	553	658	584		41.46	540	560	497	566	381	540	438
41.48	483	522	640	440	570	626	537		41.48	598	656	486	614	399	532	438
41.5	534	568	592	519	480	517	549		41.5	668	571	561	542	428	593	468
41.52	553	583	624	441	419	504	629		41.52	669	489	564	555	433	608	473
41.54	562	524	700	512	513	560	568		41.54	628	591	545	581	364	631	437
41.56	450	525	559	553	495	599	623		41.56	575	547	534	504	376	543	467
41.58	548	492	629	541	472	665	617		41.58	695	561	542	474	425	565	527
41.6	408	484	676	535	518	649	571		41.6	640	609	497	538	394	533	470
41.62	394	581	630	540	445	614	626		41.62	641	618	518	535	349	555	480
41.64	475	559	683	497	463	645	569		41.64	668	584	504	553	404	554	473
41.66	527	699	701	482	457	653	551		41.66	711	558	451	569	400	584	551
41.68	523	636	644	549	451	624	591		41.68	564	572	514	548	413	552	470
41.7	486	524	674	517	448	639	569		41.7	574	561	473	484	378	527	484
41.72	555	604	775	576	449	542	617		41.72	671	543	423	527	411	559	561
41.74	457	574	712	534	493	570	616		41.74	706	576	511	550	403	541	480
41.76	427	560	708	502	531	539	676		41.76	710	578	523	511	375	542	391
41.78	583	534	637	498	535	584	646		41.78	641	523	482	519	375	462	480
41.8	536	560	630	467	516	631	583		41.8	572	517	509	484	380	559	500
41.82	525	644	681	435	546	569	504		41.82	609	576	527	527	399	630	502
41.84	534	536	711	478	492	599	537		41.84	592	589	526	553	356	542	483
41.86	491	565	741	503	541	640	625		41.86	574	573	490	527	367	567	466
41.88	511	596	643	585	583	602	556		41.88	599	509	498	563	341	550	438
41.9	552	650	676	559	650	677	531		41.9	566	525	525	524	354	489	484
41.92	530	674	595	507	543	618	518		41.92	553	538	550	496	396	450	418
41.94	504	675	643	534	386	588	521		41.94	536	531	512	531	388	523	434
41.96	456	589	688	534	426	583	525		41.96	599	590	461	533	358	541	481
41.98	447	562	719	499	447	545	509		41.98	608	514	519	536	390	603	443
42	492	588	658	511	500	513	503		42	600	527	507	502	398	599	452
42.02	491	646	718	544	439	569	550		42.02	560	502	497	539	399	504	493
42.04	505	665	653	553	555	524	586		42.04	571	528	437	506	371	611	481
42.06	426	634	653	478	548	574	528		42.06	587	555	463	514	346	523	469
42.08	401	601	667	512	558	589	619		42.08	554	568	487	523	338	547	528
42.1	530	620	600	449	416	659	597		42.1	540	563	467	558	384	521	470
42.12	513	557	678	481	515	655	633		42.12	573	500	476	487	393	572	487
42.14	470	617	632	495	586	657	680		42.14	599	552	490	465	419	596	471
42.16	498	595	680	527	441	619	569		42.16	615	508	522	546	429	604	418
42.18	452	552	628	541	491	708	532		42.18	576	491	460	543	414	559	477
42.2	544	568	668	517	568	651	529		42.2	528	567	429	546	368	599	508
42.22	506	562	715	539	526	626	565		42.22	644	516	405	500	360	509	480
42.24	563	572	765	607	470	652	589		42.24	618	513	494	506	361	436	445
42.26	467	667	704	623	472	576	610		42.26	520	541	539	511	415	526	472
42.28	464	605	635	553	376	566	577		42.28	487	515	507	530	414	512	472
42.3	548	564	602	515	482	515	561		42.3	610	515	455	466	340	529	482
42.32	472	596	674	531	543	552	628		42.32	636	507	506	439	351	578	518
42.34	435	571	623	617	480	546	605		42.34	584	517	438	526	356	547	523
42.36	522	573	656	527	529	570	576		42.36	603	499	486	490	331	534	531
42.38	426	584	755	508	557	543	515		42.38	707	510	514	444	319	567	458
42.4	498	550	746	523	432	513	553		42.4	674	505	503	456	382	585	460
42.42	445	545	680	473	488	529	576		42.42	677	566	470	460	371	569	517
42.44	501	548	657	437	520	595	543		42.44	671	523	437	479	360	566	447
42.46	459	532	636	437	495	675	610		42.46	556	498	489	494	334	565	411
42.48	558	542	604	542	510	553	544		42.48	665	506	491	517	302	557	473
42.5	490	532	632	461	556	569	495		42.5	622	475	471	582	390	501	424
42.52	519	544	792	504	591	587	551		42.52	561	495	465	506	437	554	575
42.54	415	560	722	563	491	577	544		42.54	649	497	542	462	408	515	532
42.56	494	526	575	534	561	518	546		42.56	621	545	498	502	371	498	417
42.58	503	600	572	525	577	540	590		42.58	615	500	431	495	390	504	450
42.6	496	588	780	495	404	581	609		42.6	652	475	413	458	340	531	504
42.62	531	546	759	490	406	621	626		42.62	627	533	525	559	394	533	466
42.64	460	575	644	638	438	630	509		42.64	588	551	520	548	414	499	444
42.66	479	609	637	611	451	608	489		42.66	668	499	523	517	397	572	470
42.68	459	554	576	482	432	631	594		42.68	640	583	419	500	396	538	484
42.7	432	552	590	495	524	585	621		42.7	542	553	469	524	364	555	500
42.72	421	567	547	483	557	559	545		42.72	577	571	572	451	413	555	511
42.74	470	572	634	630	458	617	595		42.74	610	494	460	494	500	586	463
42.76	511	544	738	624	473	592	512		42.76	604	486	421	543	344	606	474
42.78	516	528	596	546	468	581	497		42.78	577	590	517	518	338	507	510
42.8	546	548	636	457	428	503	489		42.8	562	575	479	490	360	569	518
42.82	476	615	723	480	496	517	643		42.82	574	567	479	434	374	606	515
42.84	472	551	699	552	475	571	678		42.84	575	517	524	484	383	567	500
42.86	504	560	619	551	513	560	675		42.86	592	487	478	528	348	595	439
42.88	443	629	581	599	565	604	596		42.88	585	541	422	468	343	570	430
42.9	516	566	616	497	448	613	579		42.9	532	563	471	456	330	543	350
42.92	484	549	634	573	431	623	531		42.92	582	524	474	445	305	562	424
42.94	431	485	574	472	474	580	532		42.94	565	525	553	498	352	572	568
42.96	533	486	626	494	429	568	583		42.96	571	481	516	495	400	533	465
42.98	513	533	736	587	496	613	554		42.98	578	507	434	497	386	581	503
43	544	486	646	517	520	587	503		43	618	537	455	490	346	485	628
43.02	499	462	644	524	550	600	531		43.02	630	590	451	504	404	570	610
43.04	487	652	700	532	528	583	582		43.04	509	563	481	427	354	629	421
43.06	520	696	684	524	568	545	476		43.06	595	523	483	517	321	553	396
43.08	611	646	640	434	551	574	502		43.08	602	581	415	580	403	584	455
43.1	482	624	600	539	518	513	589		43.1	660	545	433	526	414	587	434
43.12	458	533	650	520	471	574	569		43.12	569	488	503	512	391	595	480
43.14	488	611	702	489	565	530	485		43.14	579	571	469	504	377	506	516
43.16	426	584	691	514	611	543	610		43.16	579	518	487	417	359	562	502
43.18	476	585	708	493	578	644	649		43.18	653	506	463	432	410	572	461
43.2	508	590	642	549	544	535	533		43.2	634	555	525	494	364	549	402
43.22	516	618	620	562	541	518	509		43.22	650	519	430	542	370	541	493
43.24	519	562	626	573	455	580	549		43.24	616	534	404	569	432	554	506
43.26	498	544	662	566	403	625	600		43.26	667	520	496	530	379	563	450
43.28	465	564	754	605	429	590	577		43.28	596	523	501	579	334	529	449
43.3	494	524	790	553	562	513	463		43.3	594	553	505	530	318	537	466
43.32	529	604	697	544	462	612	558		43.32	574	547	534	488	369	575	488
43.34	509	549	713	509	445	690	539		43.34	588	541	455	524	415	540	593
43.36	500	560	734	522	544	491	618		43.36	633	503	434	493	427	560	453
43.38	472	641	626	625	551	495	564		43.38	576	477	486	497	410	516	483
43.4	460	558	630	505	530	579	461		43.4	594	519	503	490	430	555	568
43.42	445	524	585	454	400	634	503		43.42	592	519	527	493	406	601	564
43.44	443	542	614	468	407	548	580		43.44	632	558	532	462	493	548	526
43.46	563	688	675	446	557	546	583		43.46	621	556	506	517	496	553	562
43.48	467	617	622	465	509	576	533		43.48	622	528	589	532	466	550	546
43.5	482	494	656	571	528	503	539		43.5	512	505	495	512	452	591	498
43.52	487	660	597	546	559	551	491		43.52	544	562	522	475	532	624	500
43.54	364	598	615	456	466	619	511		43.54	620	592	625	499	490	632	532
43.56	460	536	724	490	436	542	560		43.56	564	520	530	542	418	583	565
43.58	501	610	746	555	441	517	531		43.58	574	583	515	583	436	693	492
43.6	514	542	606	575	400	567	511		43.6	658	585	583	584	466	721	436
43.62	475	663	664	537	452	654	477		43.62	672	582	593	571	510	684	450
43.64	438	649	623	546	535	627	479		43.64	636	647	557	599	565	666	474
43.66	405	540	681	564	572	563	595		43.66	671	643	586	645	495	646	474
43.68	482	576	671	596	592	607	621		43.68	727	645	600	665	493	747	491
43.7	574	574	640	533	460	591	533		43.7	630	611	627	720	554	779	514
43.72	521	589	788	519	448	583	552		43.72	726	726	626	743	555	771	506
43.74	409	657	822	496	525	531	555		43.74	713	679	619	723	536	862	560
43.76	486	620	762	455	566	528	650		43.76	783	628	654	699	522	901	539
43.78	543	623	751	543	572	532	572		43.78	809	620	657	702	599	803	529
43.8	530	624	758	515	412	651	497		43.8	848	645	639	736	558	891	526
43.82	493	633	638	465	506	663	580		43.82	857	719	682	759	556	928	518
43.84	474	577	593	528	509	640	659		43.84	797	745	765	750	643	869	503
43.86	579	602	675	506	509	748	637		43.86	814	806	778	746	631	856	569
43.88	630	595	636	498	543	578	672		43.88	876	834	765	792	602	901	584
43.9	520	624	624	581	610	727	575		43.9	862	813	779	882	678	973	652
43.92	414	637	665	578	589	748	600		43.92	927	861	884	784	741	1059	727
43.94	417	533	719	584	463	630	539		43.94	805	862	874	839	689	1026	538
43.96	564	556	772	604	481	686	580		43.96	776	786	834	838	634	1081	585
43.98	584	686	722	588	555	667	622		43.98	849	816	790	925	671	1111	716
44	494	572	722	617	526	575	631		44	914	863	861	918	658	1137	640
44.02	496	538	702	621	557	710	696		44.02	937	947	900	872	667	1205	669
44.04	556	653	758	488	533	648	581		44.04	850	888	899	923	733	1193	745
44.06	598	621	685	497	501	587	646		44.06	861	816	848	976	712	1120	718
44.08	639	609	726	631	597	655	656		44.08	900	975	797	955	644	1127	720
44.1	474	660	732	563	566	611	557		44.1	906	933	875	1014	800	1209	794
44.12	503	613	720	527	553	559	596		44.12	874	843	874	1034	772	1234	684
44.14	542	562	728	565	553	592	642		44.14	812	920	968	971	707	1263	776
44.16	538	646	753	580	545	697	630		44.16	932	973	972	1029	726	1237	803
44.18	555	739	786	572	570	625	711		44.18	956	927	883	966	671	1218	800
44.2	528	518	658	601	570	581	615		44.2	968	921	973	1040	710	1307	814
44.22	634	575	741	619	538	634	489		44.22	895	938	1015	1004	732	1274	794
44.24	569	621	722	503	612	624	569		44.24	934	920	913	887	741	1281	804
44.26	561	583	729	541	530	719	632		44.26	933	957	979	964	726	1292	815
44.28	551	608	625	580	560	702	598		44.28	941	998	1037	1024	794	1250	831
44.3	560	628	752	581	582	633	575		44.3	1048	991	975	1016	776	1261	858
44.32	573	622	746	549	596	677	608		44.32	1010	1005	986	1039	705	1297	875
44.34	516	595	749	622	464	651	689		44.34	935	975	1018	1007	801	1208	850
44.36	551	671	740	656	574	619	697		44.36	977	965	1030	1019	784	1262	817
44.38	573	629	674	620	586	559	656		44.38	1005	936	1028	1066	787	1329	850
44.4	460	650	752	575	536	585	649		44.4	1002	981	993	982	814	1343	868
44.42	570	678	788	530	642	683	737		44.42	954	996	1053	1166	870	1383	886
44.44	546	672	762	587	603	627	670		44.44	1022	977	1062	1210	927	1390	888
44.46	499	717	763	545	583	642	718		44.46	1019	1011	1057	1117	907	1416	870
44.48	618	667	692	531	611	658	643		44.48	1012	1008	1088	1133	977	1433	970
44.5	634	658	736	665	660	623	705		44.5	1008	1087	1093	1134	1026	1411	990
44.52	567	783	827	649	633	627	724		44.52	1057	1055	1091	1118	987	1496	907
44.54	655	712	819	650	600	627	676		44.54	1111	987	1047	1066	1117	1506	927
44.56	506	610	812	632	653	716	724		44.56	1119	1015	1098	1078	1123	1480	1066
44.58	629	660	781	596	690	675	742		44.58	1094	1112	1179	1182	1146	1506	1009
44.6	612	680	768	661	678	711	775		44.6	1058	1139	1139	1196	1208	1511	1030
44.62	680	646	861	665	565	620	789		44.62	1077	1081	1148	1246	1408	1639	995
44.64	699	662	874	720	620	647	788		44.64	1061	1169	1170	1239	1540	1636	978
44.66	630	826	905	746	689	768	797		44.66	1111	1279	1258	1245	1536	1652	1053
44.68	578	681	890	671	698	707	958		44.68	1132	1234	1331	1347	1817	1767	1102
44.7	632	704	914	711	734	767	915		44.7	1134	1209	1255	1388	1918	1969	1116
44.72	674	806	975	794	724	810	806		44.72	1218	1202	1383	1498	2060	1996	1060
44.74	676	718	958	844	713	812	921		44.74	1249	1303	1503	1476	2437	2051	1142
44.76	642	663	944	837	883	889	1006		44.76	1263	1407	1605	1533	2735	2174	1167
44.78	641	754	1018	867	928	973	997		44.78	1338	1417	1573	1681	3022	2391	1283
44.8	710	888	1198	949	944	941	1023		44.8	1392	1439	1777	1894	3418	2585	1288
44.82	690	893	1231	1072	1038	976	1102		44.82	1518	1546	1897	1938	3863	2745	1231
44.84	696	961	1302	1076	1081	929	1216		44.84	1534	1630	2066	2114	4615	3022	1346
44.86	803	1144	1348	1268	1094	1059	1278		44.86	1505	1722	2264	2424	5414	3357	1348
44.88	959	1157	1414	1382	1168	1266	1311		44.88	1739	1976	2481	2618	6194	3742	1642
44.9	1004	1222	1576	1575	1422	1305	1343		44.9	1902	2023	2747	2924	7078	4205	1734
44.92	967	1312	1735	1712	1604	1330	1463		44.92	2060	2294	3045	3333	8167	4648	1767
44.94	1027	1344	1968	1935	1712	1585	1580		44.94	2359	2628	3466	3785	9399	5394	1876
44.96	1137	1661	2206	2349	2094	1896	1744		44.96	2534	2882	4034	4361	10461	6140	1964
44.98	1239	1820	2389	2660	2392	1963	1717		44.98	2794	3211	4650	5090	11745	7259	2177
45	1294	1974	2704	2935	2626	2069	1861		45	3232	3679	5525	5956	13292	8687	2464
45.02	1494	2068	2912	3362	2818	2434	1918		45.02	3780	4189	6345	7062	14908	10275	2656
45.04	1689	2174	3401	3542	3186	2809	2101		45.04	4145	4797	7480	8240	17025	12039	2749
45.06	1917	2463	3833	3763	3758	2957	2251		45.06	4847	5606	8845	9770	20094	14437	3193
45.08	2071	2677	3994	4121	4121	3272	2283		45.08	5625	6588	10398	11584	23632	17295	3482
45.1	2252	2960	4236	4461	4556	3585	2483		45.1	6590	7539	12081	13712	26604	20514	3780
45.12	2668	3233	4653	4660	4987	4047	2626		45.12	7733	8811	14208	16031	28314	23907	4365
45.14	3021	3710	4960	4815	5625	4509	2767		45.14	9350	10299	16742	18287	28883	27881	5025
45.16	3368	4216	5307	5098	5907	5030	2897		45.16	10950	12198	19656	21081	28206	31934	5693
45.18	3769	4518	5634	5332	5912	5580	3115		45.18	12957	13943	22252	24207	27111	36159	6402
45.2	4520	5034	5830	5345	5940	5983	3205		45.2	15330	15861	24729	28032	26376	41621	7240
45.22	5428	5674	6088	5239	5555	6070	3506		45.22	18163	18157	28016	32189	25400	47512	8455
45.24	6300	6469	6358	5243	5434	5873	3667		45.24	21475	20866	31244	36455	24725	54315	9442
45.26	7233	7293	6508	5126	5135	5548	3999		45.26	25598	23566	34539	41197	23515	61160	10640
45.28	8077	7818	7010	4954	4986	5274	4484		45.28	30464	26636	37732	45404	21960	67341	11984
45.3	8526	8018	6890	4919	4682	5135	4787		45.3	36068	30229	41241	48308	20910	71671	13548
45.32	8657	7891	6864	4814	4497	4985	5320		45.32	41959	34421	44373	50352	20136	73694	15442
45.34	8439	7683	6976	4503	4213	4866	5678		45.34	48333	39502	47104	51558	20041	73428	17140
45.36	7782	7177	6689	4309	4132	4799	6277		45.36	54806	46351	49566	51751	21061	71180	19410
45.38	7159	6566	6214	4324	3946	4699	6809		45.38	58411	53274	51301	51552	23057	69278	22159
45.4	6726	6020	5956	4163	4008	4719	6825		45.4	59522	59913	52963	51796	27046	66839	25686
45.42	6293	5625	5709	3960	4173	5219	6887		45.42	58425	66043	53659	51214	32412	65638	29172
45.44	5552	5022	5340	3747	4524	5996	6742		45.44	55465	68972	54275	49944	37975	63519	32632
45.46	4819	4571	4964	3851	5221	6794	6320		45.46	51893	68663	53564	49279	41178	62338	36197
45.48	4237	3900	4447	3563	5740	7343	5746		45.48	47768	65865	52514	48146	40345	62657	38791
45.5	3536	3338	4224	3519	6254	7369	5557		45.5	43252	61247	50815	47606	36530	66001	39588
45.52	2898	2964	4191	3728	6375	6650	5114		45.52	38627	57130	48527	47155	32219	71827	39730
45.54	2557	2747	4258	3677	5819	5490	4480		45.54	33851	52097	46049	47143	28580	79372	38675
45.56	2413	2463	4327	3649	5011	4679	4054		45.56	28559	46893	43568	48479	26648	86306	38179
45.58	2200	2412	4618	3553	4299	4404	3555		45.58	23652	41324	40707	49692	24331	88539	39204
45.6	2052	2480	4956	3385	3948	4395	3073		45.6	19935	35586	38235	51190	20971	85822	40934
45.62	2042	2723	4872	2917	3646	3942	2704		45.62	16806	30514	36110	52575	17880	79848	43372
45.64	1997	2962	4294	2435	3375	3325	2254		45.64	13747	25024	34748	52104	13664	72631	45820
45.66	2002	3558	3537	2178	2975	2725	2042		45.66	11608	20797	34113	50367	9870	65974	48580
45.68	2205	4141	3021	1992	2218	1955	1845		45.68	10125	17480	34426	47912	7097	60183	50232
45.7	2642	4632	2778	1689	1702	1485	1581		45.7	9202	14841	34697	44318	5074	53247	49420
45.72	3007	4674	2796	1517	1377	1142	1507		45.72	8648	13408	33975	40006	3885	46461	46310
45.74	3616	4152	2610	1334	1253	1047	1310		45.74	8235	12813	32744	36281	3016	38224	40851
45.76	4237	3509	2193	998	1123	1016	1180		45.76	8683	13009	30846	31851	2408	30174	35057
45.78	4563	3099	1895	859	931	935	1262		45.78	9406	14409	27293	26883	2012	23851	30624
45.8	4396	2930	1398	843	806	821	1019		45.8	10512	17191	24235	22902	1772	18257	27694
45.82	3645	2844	1191	804	850	900	986		45.82	11997	20064	21810	19343	1531	13415	25311
45.84	3113	2617	993	753	802	881	938		45.84	13664	22426	19309	15438	1383	10015	21931
45.86	2863	2208	923	696	688	788	896		45.86	14831	23540	16759	11991	1257	7899	17524
45.88	2698	1830	921	458	704	737	953		45.88	14844	22022	14261	9309	1189	6335	12970
45.9	2560	1460	928	553	718	721	917		45.9	13986	19903	11681	7258	1168	5447	9676
45.92	2321	1132	855	671	624	760	899		45.92	13088	18184	9466	5738	1017	4672	7372
45.94	1956	926	784	601	637	670	846		45.94	12064	16982	7479	4565	913	3985	5961
45.96	1486	892	771	608	661	657	805		45.96	11517	15497	5784	3710	953	3582	4907
45.98	1212	902	851	637	588	721	817		45.98	10294	13998	4548	3222	1009	3243	4101
46	1064	832	952	521	602	621	735		46	9326	12193	3639	2644	956	2883	3456
46.02	848	720	806	454	588	589	727		46.02	8192	10017	2978	2346	867	2778	3196
46.04	737	689	777	591	593	680	785		46.04	6880	7766	2417	2156	834	2617	2993
46.06	692	637	843	541	663	678	646		46.06	5632	6298	2241	1963	817	2493	2601
46.08	786	801	846	460	679	729	661		46.08	4507	4842	2004	1863	882	2409	2348
46.1	692	618	710	561	566	631	657		46.1	3686	3617	1881	1664	810	2311	2280
46.12	584	682	748	543	460	641	694		46.12	3105	2829	1725	1612	824	2256	2311
46.14	641	681	765	495	472	729	629		46.14	2603	2431	1492	1621	715	2209	2153
46.16	636	723	785	509	632	655	684		46.16	2259	2286	1463	1640	732	2114	2018
46.18	646	595	725	543	587	655	652		46.18	2108	1993	1398	1470	686	2062	1944
46.2	620	606	612	483	540	685	601		46.2	1876	1763	1323	1348	654	1971	1958
46.22	537	709	600	532	581	624	642		46.22	1773	1672	1264	1349	601	1795	1817
46.24	532	613	703	559	484	625	582		46.24	1697	1470	1268	1314	680	1837	1912
46.26	637	545	800	537	434	598	639		46.26	1561	1414	1196	1269	684	1888	1913
46.28	684	609	792	524	464	605	617		46.28	1472	1392	1206	1140	691	1657	1797
46.3	568	642	704	527	538	585	537		46.3	1380	1393	1161	1134	652	1679	1844
46.32	576	732	674	604	539	667	600		46.32	1353	1302	1121	1212	658	1734	1869
46.34	547	651	573	541	445	589	599		46.34	1364	1246	1073	1096	695	1564	1804
46.36	494	520	843	561	479	630	564		46.36	1353	1193	1091	1086	657	1601	1932
46.38	524	589	796	571	453	657	556		46.38	1180	1147	1039	1113	597	1512	2000
46.4	582	694	544	495	420	635	559		46.4	1176	1137	1053	1040	634	1375	1852
46.42	517	511	564	501	550	631	559		46.42	1271	1101	1030	1050	668	1354	1912
46.44	504	483	754	533	571	598	582		46.44	1219	1076	953	1096	603	1356	1942
46.46	451	582	707	536	442	649	455		46.46	1222	1109	990	883	592	1458	1892
46.48	424	535	623	526	457	601	505		46.48	1151	1037	987	939	526	1456	1742
46.5	436	548	642	503	430	649	501		46.5	1186	941	1075	1056	578	1287	1752
46.52	557	565	571	541	476	607	536		46.52	1157	1017	921	983	573	1249	1828
46.54	580	587	706	556	517	472	628		46.54	1095	967	881	956	526	1314	1775
46.56	526	556	764	529	486	502	630		46.56	1071	968	863	953	564	1370	1727
46.58	618	557	658	474	487	529	597		46.58	1098	982	984	1012	525	1220	1750
46.6	498	620	622	471	454	499	515		46.6	1106	995	889	946	520	1237	1718
46.62	496	629	569	435	479	552	560		46.62	1059	956	798	965	518	1245	1681
46.64	468	569	700	492	629	655	527		46.64	1098	939	963	938	532	1116	1671
46.66	496	651	599	545	526	566	533		46.66	1005	939	892	832	505	1080	1636
46.68	585	519	680	579	561	519	572		46.68	1009	878	776	827	550	1112	1601
46.7	486	522	666	505	462	607	597		46.7	1060	815	799	848	550	1059	1654
46.72	515	606	615	414	456	559	490		46.72	970	881	810	859	519	1039	1625
46.74	472	619	686	445	498	444	489		46.74	950	840	762	811	546	1049	1592
46.76	525	585	640	494	447	553	544		46.76	919	717	731	825	499	1017	1659
46.78	595	508	581	409	463	622	552		46.78	836	839	805	851	555	972	1739
46.8	470	558	728	411	530	579	513		46.8	868	789	841	882	574	963	1624
46.82	569	514	716	569	526	560	579		46.82	909	808	814	802	479	1007	1704
46.84	544	610	558	525	505	583	523		46.84	865	805	768	720	410	1070	1751
46.86	543	521	601	475	503	609	503		46.86	847	798	771	778	500	1021	1552
46.88	481	592	629	473	519	602	498		46.88	877	772	742	838	530	954	1489
46.9	492	520	638	541	458	489	583		46.9	814	819	763	812	488	971	1524
46.92	452	579	707	490	481	480	517		46.92	779	762	780	801	474	963	1382
46.94	435	502	694	457	466	609	468		46.94	820	769	770	774	500	921	1207
46.96	507	496	631	470	460	693	510		46.96	855	737	731	831	429	935	1191
46.98	382	584	597	432	414	670	618		46.98	824	705	690	791	461	946	1135
47	410	492	674	471	396	603	537		47	878	709	699	716	436	895	1054
47.02	442	454	626	523	470	584	529		47.02	774	734	695	728	426	898	1004
47.04	523	651	502	420	427	477	484		47.04	753	839	760	762	494	866	904
47.06	458	558	660	455	441	484	587		47.06	720	721	721	756	410	939	859
47.08	495	575	696	466	538	535	567		47.08	759	686	780	759	466	915	878
47.1	460	546	630	467	498	537	579		47.1	788	737	721	732	534	833	780
47.12	518	538	646	499	486	552	647		47.12	780	753	690	696	473	836	719
47.14	514	669	658	494	494	525	515		47.14	857	820	716	770	455	861	696
47.16	471	572	578	397	527	551	452		47.16	719	753	647	787	443	808	713
47.18	514	520	660	419	461	565	517		47.18	709	723	728	736	462	807	665
47.2	478	550	668	515	428	621	527		47.2	754	693	701	722	502	861	604
47.22	503	480	587	504	538	517	404		47.22	745	718	609	670	528	865	703
47.24	499	582	686	418	457	571	504		47.24	722	704	589	647	447	873	599
47.26	498	615	616	502	443	620	604		47.26	777	727	663	719	419	810	592
47.28	527	584	578	488	463	588	532		47.28	742	715	686	689	469	786	665
47.3	452	528	666	443	504	551	513		47.3	696	641	635	722	496	779	716
47.32	448	540	589	485	423	539	536		47.32	777	678	600	647	467	806	575
47.34	519	535	594	549	336	517	560		47.34	751	669	558	680	322	838	588
47.36	514	608	627	533	417	489	553		47.36	745	710	555	771	450	787	672
47.38	585	521	694	447	531	553	491		47.38	763	657	615	656	467	794	681
47.4	662	462	642	387	486	589	501		47.4	670	711	717	684	394	763	640
47.42	457	572	626	579	438	489	595		47.42	705	722	682	678	519	740	647
47.44	458	596	685	552	459	507	636		47.44	817	692	580	640	445	824	664
47.46	509	589	635	418	436	545	474		47.46	742	664	613	687	450	838	657
47.48	544	478	649	556	423	552	497		47.48	781	626	658	635	505	770	572
47.5	498	492	714	499	458	515	593		47.5	768	617	635	642	436	715	584
47.52	535	573	697	420	542	568	535		47.52	710	594	654	659	496	732	572
47.54	444	519	673	434	480	560	550		47.54	682	653	599	576	448	716	623
47.56	467	491	726	427	490	522	484		47.56	729	678	603	597	406	777	636
47.58	485	581	661	438	463	548	532		47.58	744	657	621	637	360	765	648
47.6	546	554	672	497	434	521	505		47.6	706	731	683	676	326	837	606
47.62	556	530	664	559	554	537	411		47.62	692	664	618	666	383	809	567
47.64	531	478	565	477	442	515	503		47.64	753	631	602	692	385	735	612
47.66	457	553	620	446	479	521	531		47.66	652	710	627	631	355	676	582
47.68	431	577	568	479	517	534	484		47.68	645	711	632	603	371	758	616
47.7	366	582	642	499	496	595	535		47.7	758	657	601	658	408	783	660
47.72	433	531	650	444	490	549	521		47.72	698	597	606	643	414	720	597
47.74	545	507	544	424	460	603	506		47.74	737	593	595	598	424	731	639
47.76	504	576	600	497	435	517	493		47.76	707	615	654	599	396	708	637
47.78	478	560	526	454	439	481	437		47.78	690	657	664	581	385	736	689
47.8	514	642	632	467	504	593	451		47.8	680	663	559	554	408	805	672
47.82	449	551	625	429	414	512	459		47.82	680	601	588	631	347	749	684
47.84	476	480	582	475	393	432	574		47.84	645	618	570	662	392	747	544
47.86	573	415	640	502	414	497	623		47.86	670	639	580	716	482	793	558
47.88	517	586	593	481	453	547	634		47.88	743	626	581	688	460	776	578
47.9	562	616	622	553	484	497	493		47.9	786	661	625	592	376	719	526
47.92	484	507	597	450	436	554	475		47.92	691	654	630	540	376	742	575
47.94	451	436	593	410	457	542	468		47.94	629	650	535	568	330	709	566
47.96	573	504	642	457	464	498	417		47.96	647	570	560	572	402	709	561
47.98	536	560	672	459	437	554	584		47.98	676	589	463	556	448	674	562
48	394	448	554	511	426	519	573		48	680	609	521	580	422	639	592
48.02	432	641	571	478	503	499	474		48.02	656	640	629	573	412	737	535
48.04	538	585	627	394	383	539	450		48.04	703	549	586	571	389	701	504
48.06	487	477	560	478	470	563	574		48.06	696	534	550	623	415	774	561
48.08	394	484	574	521	416	548	518		48.08	673	639	560	585	392	675	476
48.1	500	562	614	413	464	603	423		48.1	728	637	577	572	444	679	536
48.12	461	476	719	385	455	589	432		48.12	711	614	628	649	486	742	563
48.14	451	462	593	472	404	443	538		48.14	586	609	625	550	374	624	521
48.16	533	552	617	522	458	514	569		48.16	592	637	543	561	426	664	551
48.18	499	533	661	561	446	568	491		48.18	659	639	630	609	490	708	541
48.2	508	582	540	507	422	523	505		48.2	650	691	571	558	378	677	524
48.22	415	623	541	472	458	518	538		48.22	630	594	556	565	372	634	547
48.24	505	629	537	374	374	464	557		48.24	687	637	558	602	423	625	573
48.26	499	552	584	424	439	464	498		48.26	662	649	599	593	409	636	595
48.28	490	421	592	486	457	550	502		48.28	564	589	613	586	349	666	496
48.3	474	482	588	451	354	451	511		48.3	654	509	549	526	300	633	536
48.32	448	503	632	434	471	476	525		48.32	731	572	521	523	371	650	531
48.34	451	478	629	454	493	578	546		48.34	621	612	542	549	418	708	553
48.36	411	517	680	508	440	532	496		48.36	701	587	495	566	428	655	553
48.38	434	573	620	451	447	578	506		48.38	751	616	496	586	432	719	514
48.4	566	506	592	499	464	653	459		48.4	670	577	515	520	384	703	468
48.42	503	538	630	518	526	541	484		48.42	654	592	572	533	398	635	472
48.44	392	633	606	558	476	483	433		48.44	651	624	523	579	422	624	501
48.46	447	509	673	539	492	519	524		48.46	611	577	485	546	464	618	541
48.48	453	531	719	504	447	481	492		48.48	652	560	552	640	402	633	507
48.5	480	500	610	453	422	569	453		48.5	682	485	517	594	428	647	514
48.52	526	562	598	492	422	620	432		48.52	639	521	493	566	453	635	529
48.54	466	528	677	547	477	624	427		48.54	630	510	528	584	390	607	542
48.56	503	446	661	524	459	622	463		48.56	627	570	613	509	361	697	667
48.58	596	519	623	467	457	556	478		48.58	657	555	524	575	379	653	587
48.6	470	530	530	539	496	513	463		48.6	660	631	461	532	432	739	524
48.62	433	541	508	495	446	461	477		48.62	699	633	542	549	448	687	561
48.64	398	562	650	491	419	561	528		48.64	645	495	598	510	378	659	514
48.66	509	602	533	497	421	569	488		48.66	621	539	507	557	361	688	549
48.68	469	604	515	484	511	506	524		48.68	662	580	560	616	425	675	560
48.7	518	474	580	447	448	481	475		48.7	680	511	491	498	388	615	550
48.72	516	506	609	482	450	510	478		48.72	675	504	500	544	392	643	552
48.74	408	555	657	496	509	468	600		48.74	689	561	488	510	412	660	503
48.76	534	600	586	408	482	464	518		48.76	671	593	470	547	410	635	534
48.78	526	513	492	449	447	524	544		48.78	616	548	543	510	416	643	511
48.8	408	632	572	403	438	651	421		48.8	630	489	505	504	316	647	440
48.82	480	538	744	422	412	536	483		48.82	565	599	482	536	341	600	525
48.84	608	508	670	428	382	566	523		48.84	591	587	511	509	426	616	467
48.86	513	562	570	506	416	566	361		48.86	656	535	472	509	376	613	500
48.88	489	532	516	471	366	550	423		48.88	598	516	501	598	371	589	574
48.9	502	544	676	437	438	493	463		48.9	592	533	385	498	370	623	488
48.92	534	546	634	443	503	563	505		48.92	650	557	495	555	386	621	509
48.94	494	601	574	485	427	649	559		48.94	612	564	533	544	342	644	562
48.96	471	509	601	415	462	533	509		48.96	600	540	437	522	290	598	527
48.98	432	506	539	421	510	506	480		48.98	656	555	530	560	286	632	514
49	476	544	540	453	468	589	499		49	598	455	557	504	346	661	550
49.02	490	569	638	476	445	531	473		49.02	614	567	510	545	370	646	552
49.04	470	507	610	354	409	504	491		49.04	713	587	512	539	439	627	493
49.06	515	525	593	458	439	515	562		49.06	687	563	489	535	407	657	504
49.08	474	477	631	442	450	541	494		49.08	617	505	526	548	315	606	531
49.1	538	516	594	397	434	547	583		49.1	676	503	563	458	354	595	528
49.12	507	601	545	458	404	471	505		49.12	677	521	507	505	323	590	472
49.14	458	675	473	492	351	595	555		49.14	623	600	523	511	344	591	515
49.16	513	513	575	510	446	599	520		49.16	557	544	534	525	334	603	477
49.18	453	401	694	513	488	526	458		49.18	644	536	501	544	361	677	445
49.2	430	492	668	453	414	487	497		49.2	714	569	501	464	320	603	476
49.22	518	571	585	423	498	562	574		49.22	638	583	462	459	324	634	546
49.24	435	522	624	454	408	573	631		49.24	564	494	590	496	274	598	499
49.26	314	523	661	381	445	534	563		49.26	636	517	493	543	278	579	485
49.28	472	586	628	362	499	564	449		49.28	689	615	401	554	326	619	529
49.3	568	496	610	491	474	515	469		49.3	628	571	491	516	358	623	482
49.32	460	478	693	494	573	572	500		49.32	600	595	541	519	323	606	486
49.34	476	570	738	445	549	485	544		49.34	624	573	546	506	297	547	471
49.36	640	543	689	447	597	509	549		49.36	594	531	490	538	330	552	483
49.38	555	537	626	489	498	603	502		49.38	605	580	496	472	325	601	513
49.4	484	598	594	451	466	559	541		49.4	604	585	517	454	322	649	522
49.42	434	455	664	530	488	472	569		49.42	644	576	565	479	320	631	555
49.44	357	437	668	443	454	527	550		49.44	633	574	570	490	330	602	392
49.46	419	530	544	407	432	571	490		49.46	608	508	555	530	364	598	474
49.48	459	573	632	465	501	586	547		49.48	554	469	462	536	336	528	548
49.5	468	614	564	537	534	547	595		49.5	576	485	475	534	334	557	450
49.52	488	563	644	545	423	532	469		49.52	708	554	417	465	417	544	486
49.54	367	584	670	517	431	512	513		49.54	568	536	562	544	382	620	493
49.56	455	523	700	403	495	572	567		49.56	600	559	539	555	334	596	445
49.58	495	463	764	435	429	585	513		49.58	668	549	447	491	318	586	487
49.6	552	562	694	397	460	587	519		49.6	664	553	481	458	280	689	540
49.62	515	553	631	459	519	513	461		49.62	642	581	499	498	257	630	490
49.64	533	528	656	483	494	592	462		49.64	556	438	492	506	363	548	452
49.66	608	492	696	515	423	577	557		49.66	542	415	523	470	428	585	500
49.68	472	528	613	492	394	559	600		49.68	525	538	508	494	373	630	540
49.7	480	516	584	483	446	589	547		49.7	600	471	507	488	320	593	576
49.72	450	601	679	469	526	560	563		49.72	599	520	492	459	414	538	506
49.74	438	521	570	445	489	531	585		49.74	590	529	516	493	381	622	467
49.76	432	543	579	483	411	547	665		49.76	654	480	568	496	360	646	422
49.78	511	553	571	490	496	513	541		49.78	646	496	424	497	376	545	491
49.8	608	600	578	499	536	573	491		49.8	656	477	403	572	402	595	532
49.82	537	641	624	451	434	525	500		49.82	593	530	529	495	338	629	494
49.84	425	570	637	508	379	544	491		49.84	561	536	560	443	337	634	474
49.86	341	586	586	434	411	625	528		49.86	654	528	520	476	398	576	502
49.88	475	548	626	414	503	582	505		49.88	570	512	455	512	342	513	515
49.9	528	478	634	485	486	549	569		49.9	552	549	497	538	332	525	428
49.92	581	521	612	516	449	586	527		49.92	574	557	489	491	314	582	451
49.94	441	491	491	421	472	609	454		49.94	590	608	466	436	368	564	482
49.96	520	465	551	458	466	532	495		49.96	693	540	475	480	358	522	497
49.98	458	448	647	456	520	501	538		49.98	623	451	453	489	306	576	534
50	366	518	620	463	480	611	501		50	574	489	425	484	394	623	548
50.02	456	616	709	454	469	624	496		50.02	672	435	467	500	338	558	480
50.04	454	584	651	405	486	607	613		50.04	588	522	552	482	307	605	507
50.06	565	459	598	490	375	524	552		50.06	567	490	471	507	304	659	547
50.08	549	466	649	500	526	559	494		50.08	655	506	522	510	328	610	493
50.1	414	614	664	457	554	621	521		50.1	580	497	469	496	338	605	458
50.12	416	565	714	438	548	612	640		50.12	560	534	500	501	332	522	476
50.14	465	535	607	416	546	608	586		50.14	652	552	522	418	324	567	528
50.16	593	593	574	469	424	610	538		50.16	631	452	424	511	339	549	546
50.18	587	487	705	475	511	507	545		50.18	637	448	490	502	323	501	483
50.2	546	532	632	473	526	493	431		50.2	632	487	471	424	280	481	460
50.22	447	579	689	479	481	632	479		50.22	625	516	465	435	334	503	547
50.24	513	593	688	486	444	594	555		50.24	639	453	454	463	334	480	463
50.26	525	571	629	521	455	526	559		50.26	630	501	432	515	294	521	488
50.28	428	473	610	480	452	611	580		50.28	610	544	456	491	266	529	418
50.3	420	544	732	437	496	595	601		50.3	554	483	461	430	250	607	464
50.32	532	640	640	440	520	513	607		50.32	544	482	468	446	329	594	483
50.34	383	593	537	534	453	568	709		50.34	571	487	465	430	336	513	508
50.36	403	538	699	498	535	588	585		50.36	648	528	459	442	357	562	473
50.38	643	573	738	483	621	546	569		50.38	611	509	465	445	380	500	522
50.4	542	528	756	485	578	697	667		50.4	566	581	483	438	330	511	488
50.42	507	542	605	428	536	683	695		50.42	563	545	413	475	386	560	539
50.44	589	597	634	443	546	629	668		50.44	550	547	483	480	360	561	448
50.46	479	569	644	450	513	591	668		50.46	632	545	475	464	287	547	395
50.48	544	537	728	566	567	528	708		50.48	596	488	446	450	334	536	503
50.5	494	618	774	559	548	603	721		50.5	540	457	397	526	328	535	534
50.52	473	628	861	596	469	693	726		50.52	563	513	494	507	322	601	514
50.54	501	622	848	650	616	707	786		50.54	597	554	447	446	370	548	453
50.56	637	591	792	712	607	544	879		50.56	590	493	417	486	325	517	520
50.58	651	594	803	591	628	653	833		50.58	493	513	407	442	322	514	479
50.6	598	644	754	621	570	789	849		50.6	530	451	427	528	356	517	388
50.62	711	673	868	790	684	754	888		50.62	565	521	459	521	372	490	467
50.64	665	663	807	802	728	777	954		50.64	547	518	463	495	373	547	509
50.66	702	724	830	755	783	837	906		50.66	627	514	455	502	341	657	410
50.68	704	775	1049	894	778	905	962		50.68	555	485	406	488	318	597	443
50.7	736	752	1106	1055	780	789	961		50.7	584	471	419	502	406	571	524
50.72	729	843	1135	1117	1022	907	1101		50.72	611	512	431	514	376	578	482
50.74	751	988	1222	1185	1098	958	1214		50.74	591	495	416	525	346	508	491
50.76	999	981	1435	1233	1136	1066	1207		50.76	657	506	450	549	408	538	481
50.78	959	1100	1496	1510	1241	1208	1260		50.78	646	467	458	531	417	611	496
50.8	896	1240	1594	1567	1378	1263	1455		50.8	674	583	447	482	420	565	492
50.82	1120	1375	1762	1682	1591	1248	1433		50.82	697	524	409	500	454	513	445
50.84	1379	1590	1959	1870	1691	1486	1501		50.84	661	492	486	544	473	592	472
50.86	1549	1828	2144	2166	1980	1667	1663		50.86	605	517	454	538	558	617	535
50.88	1699	1864	2374	2364	2410	1909	1749		50.88	689	544	434	554	592	584	598
50.9	2034	2138	2656	2485	2726	2141	1771		50.9	688	613	499	546	580	593	578
50.92	2196	2487	2798	2721	3108	2421	1802		50.92	821	653	515	530	668	614	520
50.94	2293	2701	3146	2869	3389	2797	1943		50.94	811	528	583	573	647	617	567
50.96	2276	2715	3172	2917	3476	3038	2113		50.96	788	588	556	591	567	582	517
50.98	2412	2992	3392	2989	3420	3221	2318		50.98	945	680	558	637	562	677	505
51	2532	3014	3780	3217	3344	3179	2503		51	1024	661	553	618	638	697	618
51.02	2584	3226	4020	3294	3283	3215	2604		51.02	997	659	646	612	598	794	728
51.04	2973	3663	3997	3162	3139	3197	2904		51.04	909	782	604	777	700	810	637
51.06	3289	3987	4147	3235	3292	3206	3281		51.06	983	840	612	680	693	837	705
51.08	3654	4302	4288	3124	3426	3235	3656		51.08	1151	856	693	662	748	808	799
51.1	4008	4554	4520	3153	3334	3433	3923		51.1	1156	865	697	714	704	837	724
51.12	4165	4770	4533	3132	3217	3527	4131		51.12	1175	867	744	703	618	841	810
51.14	4381	4481	4423	3028	3249	3843	4177		51.14	1214	855	823	769	693	843	900
51.16	4312	4163	4177	3024	3544	4112	4136		51.16	1342	966	743	774	730	836	954
51.18	3831	3848	3966	2968	3687	4165	4006		51.18	1333	1069	783	802	759	906	1022
51.2	3520	3466	3810	3023	3864	4211	3901		51.2	1362	1097	831	782	768	903	1114
51.22	3257	3246	3817	2963	3913	4126	3587		51.22	1355	1138	839	784	817	922	1160
51.24	2955	3055	3664	2855	3758	3789	3317		51.24	1319	1146	778	812	758	920	1172
51.26	3115	3017	3718	2890	3446	3426	3008		51.26	1214	1254	797	793	700	962	1380
51.28	2972	2999	3949	2722	3165	2971	2816		51.28	1209	1243	841	843	621	1042	1441
51.3	2604	2734	4098	2521	2870	2755	2497		51.3	1168	1191	809	784	676	985	1450
51.32	2433	2667	3776	2300	2663	2558	2318		51.32	1203	1142	782	832	573	1023	1639
51.34	2233	2776	3285	1870	2278	2466	1993		51.34	1151	1020	768	856	507	989	1842
51.36	2070	2892	2905	1769	2138	2194	1839		51.36	1072	1038	840	802	447	812	1888
51.38	2247	3019	2347	1659	1949	1907	1624		51.38	1092	992	847	837	457	865	1911
51.4	2310	3088	1976	1371	1734	1743	1381		51.4	1012	927	823	802	438	763	2010
51.42	2382	2939	1963	1381	1561	1324	1249		51.42	980	977	825	837	369	820	1908
51.44	2652	2475	1847	1251	1224	1048	1130		51.44	934	903	807	702	345	812	1828
51.46	2810	2189	1823	1050	1033	930	1044		51.46	893	886	740	597	334	777	1776
51.48	2728	1883	1644	853	855	868	1072		51.48	957	959	768	637	332	692	1690
51.5	2492	1832	1372	751	694	719	943		51.5	914	919	653	632	284	593	1490
51.52	2089	1849	1209	703	550	628	873		51.52	950	883	675	630	244	579	1441
51.54	1768	1830	1006	586	590	635	781		51.54	1049	941	653	594	292	598	1251
51.56	1762	1637	745	557	676	669	766		51.56	987	875	558	564	292	558	1216
51.58	1767	1423	746	604	622	721	826		51.58	910	838	601	563	276	540	1096
51.6	1672	1138	830	647	566	701	781		51.6	802	813	583	490	286	543	966
51.62	1575	977	820	474	550	659	692		51.62	788	764	522	525	358	531	914
51.64	1315	856	671	422	548	625	730		51.64	790	783	506	479	225	490	809
51.66	1058	779	656	497	514	523	653		51.66	724	775	532	428	198	528	759
51.68	927	598	729	536	461	479	613		51.68	745	706	472	457	289	549	673
51.7	832	520	646	417	542	579	557		51.7	726	659	471	446	268	507	666
51.72	797	587	656	435	518	609	625		51.72	781	658	414	471	270	518	678
51.74	706	664	703	480	479	580	610		51.74	721	578	432	426	241	521	566
51.76	706	572	622	511	480	551	580		51.76	698	571	424	463	292	505	482
51.78	741	561	539	497	544	526	503		51.78	667	548	370	468	234	458	495
51.8	566	636	512	435	448	651	597		51.8	616	447	391	420	292	451	506
51.82	425	652	651	464	460	616	647		51.82	589	563	349	360	376	531	505
51.84	515	567	679	485	418	584	510		51.84	625	566	414	356	263	471	436
51.86	533	554	681	484	446	508	508		51.86	622	435	411	379	351	515	420
51.88	524	535	564	533	480	474	507		51.88	566	450	392	422	335	545	470
51.9	598	548	580	513	396	493	509		51.9	578	439	477	460	316	475	538
51.92	544	467	557	460	464	460	544		51.92	567	431	465	443	301	541	455
51.94	411	480	596	501	363	597	521		51.94	550	419	422	393	206	522	460
51.96	441	534	625	429	427	657	507		51.96	546	464	414	406	321	445	534
51.98	490	548	694	418	476	607	538		51.98	531	456	418	446	347	461	414
52	586	446	580	425	516	543	481		52	578	475	465	466	252	495	482
52.02	518	487	558	388	462	531	509		52.02	602	479	444	454	263	496	461
52.04	446	553	682	464	435	518	432		52.04	568	434	420	400	257	471	559
52.06	443	500	588	485	455	495	499		52.06	528	459	409	434	238	462	462
52.08	444	540	522	451	442	509	514		52.08	546	517	430	421	261	497	373
52.1	450	532	568	497	418	615	535		52.1	506	499	449	368	242	549	390
52.12	491	514	555	500	459	574	475		52.12	542	486	357	418	296	466	399
52.14	444	542	552	443	468	443	472		52.14	633	436	360	403	322	497	466
52.16	543	558	598	478	467	470	490		52.16	594	471	363	409	302	462	367
52.18	416	548	638	435	504	481	480		52.18	580	466	430	428	273	496	384
52.2	512	472	570	449	446	497	453		52.2	532	409	381	394	274	471	450
52.22	541	528	543	473	387	532	454		52.22	534	413	354	445	250	418	410
52.24	464	620	621	435	388	568	486		52.24	486	369	423	444	246	491	361
52.26	430	565	565	409	485	516	511		52.26	578	375	413	392	241	512	362
52.28	475	577	535	362	444	509	475		52.28	604	461	367	465	294	482	442
52.3	472	498	614	467	416	469	405		52.3	570	461	349	444	256	485	392
52.32	537	425	713	479	431	525	433		52.32	538	478	372	421	236	449	413
52.34	461	400	694	433	422	475	482		52.34	492	400	349	404	286	406	466
52.36	511	514	598	443	515	456	492		52.36	523	432	328	404	275	465	432
52.38	481	555	560	446	425	476	574		52.38	569	486	416	431	260	457	478
52.4	472	532	512	425	396	529	505		52.4	542	451	379	388	222	465	372
52.42	447	475	495	412	480	566	480		52.42	542	369	323	390	288	561	373
52.44	484	644	601	377	391	553	490		52.44	602	460	326	381	257	468	374
52.46	480	614	597	408	349	530	464		52.46	488	494	402	439	199	493	440
52.48	471	568	570	398	327	544	522		52.48	516	385	448	477	210	445	392
52.5	466	438	660	391	404	443	433		52.5	492	433	389	412	262	429	388
52.52	540	466	632	390	385	439	463		52.52	569	487	405	429	213	463	448
52.54	418	540	537	393	452	546	443		52.54	551	464	355	447	216	418	302
52.56	453	569	579	485	465	527	484		52.56	488	438	314	406	236	476	348
52.58	489	554	544	394	437	530	462		52.58	495	460	364	400	209	451	427
52.6	446	588	542	393	346	521	511		52.6	486	401	383	438	198	403	412
52.62	475	606	612	403	448	597	514		52.62	520	454	347	408	201	435	391
52.64	497	475	585	306	372	591	469		52.64	512	422	429	390	224	476	465
52.66	473	422	508	417	448	574	548		52.66	493	399	376	418	309	514	418
52.68	470	425	545	493	451	472	496		52.68	590	455	317	382	265	463	368
52.7	478	474	568	479	308	469	499		52.7	510	493	379	448	242	391	364
52.72	388	470	556	372	422	449	533		52.72	557	422	381	401	220	457	378
52.74	355	464	616	383	462	566	492		52.74	598	401	429	417	262	456	366
52.76	429	531	512	460	465	459	486		52.76	561	441	393	439	240	421	364
52.78	422	566	575	403	403	460	542		52.78	483	390	341	389	295	471	364
52.8	364	544	562	385	466	507	481		52.8	512	409	309	362	278	533	382
52.82	413	548	647	389	427	511	477		52.82	505	429	350	378	261	455	376
52.84	427	498	655	341	494	516	528		52.84	501	450	397	374	240	393	348
52.86	398	478	619	432	482	455	497		52.86	531	410	343	431	238	431	348
52.88	429	550	587	474	402	441	517		52.88	505	466	420	430	297	424	364
52.9	376	622	554	361	392	467	487		52.9	494	457	409	362	262	441	348
52.92	408	540	552	391	490	408	520		52.92	484	512	409	428	232	418	359
52.94	473	488	594	416	431	468	556		52.94	497	517	397	515	257	380	427
52.96	477	502	553	415	337	490	488		52.96	606	502	397	369	241	432	384
52.98	487	438	599	401	330	459	488		52.98	611	438	394	432	193	407	357
53	552	434	556	431	390	541	531		53	560	461	347	422	214	515	412
53.02	393	353	557	416	438	577	469		53.02	544	420	326	341	238	586	392
53.04	418	392	478	431	400	466	452		53.04	549	395	348	400	246	411	399
53.06	435	538	539	391	351	578	485		53.06	548	438	332	379	219	399	376
53.08	477	457	685	394	396	585	390		53.08	521	408	363	391	221	410	396
53.1	454	400	562	405	386	525	343		53.1	538	359	387	454	256	393	376
53.12	538	485	555	340	466	472	453		53.12	560	379	333	432	255	451	363
53.14	469	462	584	367	457	508	442		53.14	483	426	373	395	245	476	387
53.16	405	593	617	387	380	542	468		53.16	481	380	352	435	262	415	409
53.18	575	545	609	405	432	504	434		53.18	495	439	370	419	259	435	339
53.2	532	420	524	365	396	513	355		53.2	598	495	385	366	298	443	360
53.22	465	552	606	515	375	505	457		53.22	492	498	430	426	269	428	423
53.24	537	622	618	435	373	508	476		53.24	491	445	367	425	274	419	379
53.26	492	545	598	419	438	517	498		53.26	451	421	347	354	229	388	368
53.28	532	491	601	411	472	551	436		53.28	480	396	397	371	239	423	313
53.3	466	468	570	439	432	481	453		53.3	574	405	353	374	208	489	424
53.32	378	479	542	462	427	491	526		53.32	571	428	345	357	218	400	403
53.34	404	474	600	451	357	510	414		53.34	564	422	425	403	193	406	366
53.36	542	494	496	440	415	490	453		53.36	578	396	363	415	212	429	334
53.38	558	521	561	414	457	540	425		53.38	532	399	306	349	237	413	413
53.4	550	560	558	397	426	485	459		53.4	512	391	335	328	206	465	468
53.42	381	459	616	382	370	448	538		53.42	518	405	375	403	261	416	443
53.44	479	477	513	456	437	482	490		53.44	489	359	379	419	282	430	345
53.46	558	510	516	446	500	480	418		53.46	495	424	323	383	173	355	472
53.48	476	459	588	426	459	465	532		53.48	543	405	336	364	214	400	386
53.5	404	442	594	503	366	453	507		53.5	526	467	343	340	238	455	374
53.52	369	511	552	473	381	508	539		53.52	484	467	335	367	254	461	365
53.54	340	422	622	408	358	510	454		53.54	476	463	363	411	253	402	371
53.56	384	578	517	431	468	471	455		53.56	520	397	370	387	149	409	339
53.58	415	674	545	442	448	550	455		53.58	569	431	366	371	199	369	285
53.6	412	554	514	423	424	561	401		53.6	522	417	339	364	274	369	298
53.62	507	460	432	416	417	601	411		53.62	480	417	347	356	233	433	274
53.64	485	525	553	444	351	596	468		53.64	473	399	376	348	222	452	349
53.66	526	488	608	428	380	537	412		53.66	496	408	426	318	228	382	339
53.68	469	511	552	337	379	559	454		53.68	485	464	334	360	224	416	382
53.7	450	516	552	451	358	499	437		53.7	460	369	285	380	196	447	348
53.72	511	469	476	460	395	499	401		53.72	501	389	349	414	165	412	348
53.74	431	518	580	428	411	488	437		53.74	494	381	413	357	230	468	328
53.76	431	441	612	417	420	504	421		53.76	477	463	394	357	270	444	314
53.78	410	452	606	409	436	453	450		53.78	490	416	372	354	252	378	289
53.8	498	462	554	393	428	501	433		53.8	526	399	373	350	202	463	310
53.82	476	411	605	404	325	562	469		53.82	558	422	312	370	259	468	336
53.84	390	549	581	385	386	520	511		53.84	545	419	342	345	260	429	375
53.86	387	572	518	457	417	477	474		53.86	489	464	351	329	222	391	358
53.88	447	542	521	428	356	452	451		53.88	443	441	350	334	232	430	300
53.9	334	508	576	363	346	501	513		53.9	466	405	375	378	196	461	318
53.92	361	536	631	340	398	534	490		53.92	484	373	401	390	216	411	439
53.94	454	501	521	387	364	452	436		53.94	496	417	426	405	282	429	411
53.96	456	389	503	433	368	479	522		53.96	529	457	385	361	213	467	362
53.98	494	528	669	396	463	490	540		53.98	505	424	389	357	204	437	343
54	468	506	662	409	568	479	427		54	516	471	371	354	174	421	360
54.02	411	404	536	455	489	494	439		54.02	488	451	363	396	137	440	330
54.04	510	489	488	463	337	553	550		54.04	456	464	381	453	238	413	322
54.06	497	506	565	409	414	517	469		54.06	509	376	355	376	193	408	373
54.08	478	478	575	436	465	381	403		54.08	517	345	371	362	186	447	466
54.1	474	472	592	407	374	429	407		54.1	502	401	373	378	264	461	406
54.12	364	398	525	345	457	507	550		54.12	395	440	370	358	228	372	359
54.14	426	410	429	349	416	537	580		54.14	479	381	347	368	245	338	320
54.16	417	568	522	388	408	481	492		54.16	532	432	354	373	254	424	337
54.18	462	449	491	375	441	459	467		54.18	481	441	361	395	257	417	410
54.2	440	468	534	303	382	481	523		54.2	586	417	365	396	256	373	352
54.22	483	453	522	384	441	441	579		54.22	578	420	360	359	170	377	334
54.24	524	591	593	334	366	536	507		54.24	516	357	350	365	229	411	424
54.26	463	566	595	363	402	512	494		54.26	450	420	343	376	248	426	385
54.28	435	533	494	483	381	448	549		54.28	525	363	350	403	220	409	356
54.3	442	440	514	445	404	521	465		54.3	580	357	327	416	196	409	386
54.32	475	480	511	377	468	559	485		54.32	502	360	370	489	191	450	371
54.34	461	460	539	408	470	469	557		54.34	469	421	343	400	242	375	390
54.36	430	472	554	406	407	532	508		54.36	445	404	322	332	278	400	418
54.38	411	419	505	381	459	528	512		54.38	436	444	338	317	189	435	385
54.4	404	478	590	467	392	487	487		54.4	496	405	333	388	248	475	322
54.42	418	438	639	397	471	579	442		54.42	479	365	315	392	169	372	289
54.44	503	446	663	417	491	512	456		54.44	519	390	308	309	146	353	388
54.46	516	483	622	444	507	425	429		54.46	514	425	341	320	246	381	334
54.48	396	466	587	461	357	496	445		54.48	419	392	301	307	254	423	313
54.5	482	510	686	385	372	495	539		54.5	486	317	305	322	262	471	346
54.52	470	548	568	357	445	506	514		54.52	586	296	368	328	229	449	391
54.54	453	540	533	358	425	559	567		54.54	543	425	373	399	268	461	369
54.56	428	582	530	422	515	533	560		54.56	503	478	324	357	202	381	353
54.58	432	584	559	444	472	527	455		54.58	444	445	316	347	200	375	355
54.6	426	512	582	385	430	489	467		54.6	516	397	313	324	254	429	312
54.62	524	529	601	336	467	537	389		54.62	522	373	259	311	255	424	340
54.64	484	549	693	485	480	543	423		54.64	455	400	354	321	200	438	354
54.66	469	568	666	472	572	624	541		54.66	514	395	321	335	289	452	350
54.68	487	526	546	389	482	555	485		54.68	486	369	281	357	246	410	351
54.7	484	536	576	425	392	533	443		54.7	476	373	377	368	192	431	396
54.72	443	551	604	413	405	511	525		54.72	508	363	392	319	208	420	391
54.74	418	401	643	364	398	579	556		54.74	583	362	360	343	204	337	376
54.76	494	441	555	361	421	576	537		54.76	570	375	391	351	205	424	378
54.78	441	459	562	421	445	486	451		54.78	501	421	393	308	168	443	347
54.8	426	446	688	427	482	525	495		54.8	494	403	383	306	222	451	372
54.82	468	494	623	413	427	511	467		54.82	494	413	322	293	293	379	316
54.84	541	473	620	375	460	541	428		54.84	496	422	351	310	188	391	351
54.86	422	431	640	444	445	532	415		54.86	471	418	328	344	186	408	318
54.88	325	495	624	414	399	510	428		54.88	490	462	299	408	241	486	353
54.9	408	562	662	333	380	517	461		54.9	492	375	285	404	196	417	384
54.92	456	577	651	333	438	544	479		54.92	424	427	365	327	181	390	355
54.94	511	545	599	376	469	592	500		54.94	441	407	312	318	223	407	272
54.96	458	571	561	406	396	531	564		54.96	471	389	319	336	216	427	300
54.98	406	534	578	463	417	506	497		54.98	470	401	313	371	210	429	363
55	514	506	550	407	476	465	423		55	498	431	371	326	224	493	394
55.02	425	609	584	341	483	475	388		55.02	484	366	379	403	227	501	390
55.04	342	633	617	358	474	506	482		55.04	448	354	327	341	179	386	388
55.06	472	552	557	434	431	520	496		55.06	485	402	332	323	209	415	409
55.08	456	490	583	447	416	534	509		55.08	520	437	374	328	204	409	364
55.1	452	500	512	455	476	545	599		55.1	482	415	337	322	204	357	348
55.12	484	520	602	432	353	554	488		55.12	506	396	326	365	265	372	357
55.14	446	553	681	387	454	512	446		55.14	500	329	329	368	186	396	357
55.16	490	558	605	458	458	540	451		55.16	449	346	307	376	155	373	373
55.18	470	529	649	395	471	641	524		55.18	502	442	361	360	180	346	350
55.2	552	500	528	357	440	509	523		55.2	474	507	317	340	190	417	398
55.22	380	560	500	473	451	463	587		55.22	457	470	358	369	231	485	353
55.24	445	582	575	481	441	526	549		55.24	438	352	360	402	208	370	300
55.26	500	506	596	410	408	505	527		55.26	495	413	368	339	232	398	335
55.28	495	443	596	419	319	512	553		55.28	533	462	331	245	231	428	348
55.3	374	382	506	405	466	577	563		55.3	440	397	353	358	202	361	324
55.32	456	484	548	343	427	524	543		55.32	455	330	354	375	227	372	334
55.34	430	459	582	392	432	515	518		55.34	486	360	300	368	214	395	309
55.36	440	449	568	443	472	586	485		55.36	463	360	296	392	237	403	329
55.38	466	593	680	424	449	475	518		55.38	419	385	374	330	216	403	311
55.4	484	578	638	463	414	409	597		55.4	410	389	423	320	180	409	386
55.42	439	476	670	382	447	522	614		55.42	477	438	331	413	205	472	406
55.44	437	454	635	362	405	527	554		55.44	496	476	316	377	189	447	378
55.46	438	532	582	453	386	580	570		55.46	573	398	322	390	207	354	357
55.48	493	455	648	398	451	496	594		55.48	527	420	257	366	207	431	359
55.5	476	526	660	439	518	483	571		55.5	530	379	371	352	230	411	342
55.52	525	534	673	431	424	528	574		55.52	543	349	333	337	236	369	390
55.54	532	538	593	371	509	568	540		55.54	509	366	366	345	203	411	383
55.56	424	558	596	426	540	594	566		55.56	474	376	374	341	227	371	290
55.58	586	514	609	402	441	598	593		55.58	431	415	326	357	204	462	331
55.6	544	542	638	435	378	551	649		55.6	496	413	359	390	248	463	366
55.62	414	597	670	421	425	532	601		55.62	487	349	307	377	219	398	342
55.64	479	510	729	475	438	533	652		55.64	475	427	322	423	161	440	424
55.66	516	508	611	477	428	540	693		55.66	444	446	313	306	115	387	394
55.68	522	543	709	428	489	526	679		55.68	383	407	306	392	137	393	394
55.7	530	464	604	461	500	625	701		55.7	468	421	307	394	196	403	302
55.72	550	465	624	592	569	605	618		55.72	413	417	350	372	195	407	354
55.74	506	472	653	512	515	583	598		55.74	387	416	306	348	201	347	399
55.76	515	402	703	441	524	564	698		55.76	457	355	282	332	210	403	368
55.78	486	545	746	524	456	568	754		55.78	476	324	254	420	263	369	349
55.8	524	630	708	515	568	697	747		55.8	412	403	305	340	314	409	364
55.82	488	553	700	517	567	579	768		55.82	461	464	402	330	259	445	372
55.84	562	516	768	464	523	512	798		55.84	458	421	335	436	242	426	401
55.86	579	539	731	434	687	545	881		55.86	446	454	280	357	186	383	370
55.88	662	619	697	546	684	549	942		55.88	457	407	285	313	200	427	421
55.9	484	548	706	575	632	691	913		55.9	464	405	263	302	252	451	442
55.92	537	639	794	587	656	833	974		55.92	465	388	310	360	241	407	418
55.94	636	707	788	607	711	726	1085		55.94	459	346	326	397	251	311	391
55.96	680	729	796	616	755	772	1066		55.96	571	349	340	294	225	385	421
55.98	666	732	737	714	860	785	1163		55.98	483	255	375	326	188	390	356
56	694	710	892	723	944	879	1257		56	434	339	331	350	230	361	350
56.02	744	805	952	725	920	876	1339		56.02	478	409	329	331	248	442	348
56.04	765	936	971	815	972	968	1356		56.04	513	373	376	396	205	455	348
56.06	845	947	1172	891	1081	1080	1539		56.06	570	380	374	319	231	362	404
56.08	857	1011	1255	931	1255	1082	1564		56.08	524	391	290	316	276	439	451
56.1	910	1020	1288	969	1408	1151	1609		56.1	524	403	271	336	310	443	354
56.12	1069	1093	1341	1113	1610	1331	1856		56.12	449	392	309	376	271	366	392
56.14	1219	1152	1588	1292	1815	1592	1829		56.14	471	411	309	420	241	419	389
56.16	1190	1292	1747	1426	1975	1589	1953		56.16	516	476	294	395	319	429	395
56.18	1325	1528	1925	1631	2202	1787	2118		56.18	483	472	345	321	337	376	429
56.2	1528	1770	2090	1825	2540	2099	2265		56.2	498	479	339	356	356	417	476
56.22	1719	2091	2432	2061	3217	2428	2572		56.22	512	435	307	398	400	450	476
56.24	2027	2464	2816	2377	3654	2852	2756		56.24	534	436	365	335	478	413	430
56.26	2304	2800	3183	2508	4077	3442	2837		56.26	602	455	372	318	481	466	415
56.28	2843	3393	3530	2782	4520	3942	3319		56.28	671	465	355	420	505	465	491
56.3	3346	3996	3982	2953	4754	4369	3575		56.3	636	423	403	440	492	429	514
56.32	3695	4227	4335	2999	4898	4638	3953		56.32	740	494	386	472	492	495	625
56.34	4125	4337	4700	3085	4961	4693	4298		56.34	664	549	400	416	539	613	527
56.36	4098	4438	5019	3202	5005	4817	4793		56.36	717	523	419	420	503	570	521
56.38	4037	4541	5034	3338	5063	5078	5487		56.38	857	510	460	493	505	537	610
56.4	4060	4500	5276	3331	5236	5203	5647		56.4	878	561	485	432	574	633	656
56.42	4221	4883	5438	3539	5530	5568	5995		56.42	830	611	482	504	639	633	708
56.44	4490	5227	5651	3658	5877	6213	5969		56.44	999	760	484	562	769	598	708
56.46	4858	5616	5975	3588	6307	6938	5881		56.46	940	702	517	551	762	579	838
56.48	5246	5789	5946	3645	6742	7553	5952		56.48	972	768	547	454	771	587	901
56.5	5360	5668	5960	3675	7192	7541	5387		56.5	946	833	565	516	710	601	922
56.52	5397	5654	6059	3609	7217	7164	5115		56.52	963	739	518	506	607	669	1192
56.54	5056	5285	5859	3256	6861	6281	4728		56.54	986	787	584	529	610	750	1256
56.56	4810	4621	5825	3091	5979	5089	4481		56.56	1026	868	681	578	563	786	1399
56.58	4267	4517	5597	2949	5149	4247	4044		56.58	1071	870	635	589	498	809	1701
56.6	4132	4726	5306	2435	4348	4021	3983		56.6	1014	907	603	628	452	743	1808
56.62	4014	4982	4884	2177	3927	3943	3637		56.62	1087	924	681	607	456	805	1947
56.64	3946	4932	4445	2124	3575	3726	3226		56.64	993	918	659	606	493	798	2265
56.66	4116	4842	4007	1935	3460	3627	2877		56.66	1000	962	665	610	424	636	2334
56.68	4198	4579	3391	1716	3395	3255	2408		56.68	938	937	635	566	402	603	2363
56.7	4358	4216	2976	1459	3064	2623	2139		56.7	940	839	649	560	354	717	2404
56.72	4176	3914	2620	1396	2582	2110	1947		56.72	894	791	634	500	289	697	2261
56.74	3913	3546	2490	1161	1989	1846	1628		56.74	1027	831	620	533	334	605	2141
56.76	3607	2846	2367	965	1538	1285	1569		56.76	982	788	566	555	246	568	2053
56.78	3361	2518	1965	858	1290	1034	1420		56.78	922	851	530	476	237	542	1970
56.8	3076	2408	1604	775	930	929	1365		56.8	818	819	603	470	258	593	1788
56.82	2574	2167	1308	620	871	820	1237		56.82	775	749	549	532	234	506	1772
56.84	2341	1976	1257	500	882	872	1009		56.84	782	819	490	438	215	455	1600
56.86	2247	1892	1071	532	767	810	966		56.86	825	767	457	367	244	413	1423
56.88	2053	1701	880	546	650	645	916		56.88	757	675	484	437	287	465	1309
56.9	1864	1402	842	473	576	503	919		56.9	742	739	475	404	246	437	1198
56.92	1743	1220	716	462	679	636	818		56.92	714	630	365	383	212	368	1099
56.94	1609	980	698	471	556	681	810		56.94	679	584	314	336	238	406	890
56.96	1297	777	686	460	493	605	834		56.96	656	548	374	337	179	386	755
56.98	1010	803	733	466	584	535	722		56.98	680	545	327	358	213	297	665
57	906	826	660	435	490	595	677		57	568	479	341	316	188	345	674
57.02	926	622	756	423	499	620	689		57.02	585	472	320	313	206	422	691
57.04	728	545	712	329	594	562	715		57.04	556	510	330	354	244	483	554
57.06	530	645	608	344	514	535	684		57.06	554	515	360	363	203	399	470
57.08	558	623	607	409	374	535	625		57.08	502	450	347	355	214	378	470
57.1	614	602	680	503	414	463	541		57.1	368	427	285	322	214	383	480
57.12	579	638	652	439	526	512	486		57.12	445	424	279	349	155	397	469
57.14	628	614	525	416	512	556	552		57.14	465	385	335	341	234	379	425
57.16	597	668	600	365	442	585	618		57.16	490	376	371	380	247	401	373
57.18	587	538	562	427	426	592	627		57.18	538	351	307	348	176	385	358
57.2	590	544	564	461	402	555	539		57.2	522	443	289	304	156	369	380
57.22	526	580	642	328	463	493	469		57.22	491	431	315	345	186	364	365
57.24	485	492	607	369	505	531	539		57.24	536	409	337	342	174	317	342
57.26	470	515	553	448	464	541	580		57.26	488	445	277	343	206	350	339
57.28	542	496	496	424	409	522	582		57.28	520	408	251	348	113	384	405
57.3	476	472	450	377	376	525	531		57.3	482	377	355	360	104	387	404
57.32	499	438	537	374	374	454	511		57.32	471	379	346	298	187	396	372
57.34	562	553	565	456	393	455	514		57.34	453	427	304	310	172	409	398
57.36	426	489	543	417	459	466	526		57.36	399	413	286	306	157	339	343
57.38	485	459	585	400	454	530	533		57.38	416	412	359	396	174	376	350
57.4	558	470	530	437	452	501	431		57.4	450	353	313	436	178	381	364
57.42	454	550	568	425	445	538	541		57.42	449	363	307	378	208	349	375
57.44	544	481	695	429	431	476	628		57.44	508	377	306	361	257	406	343
57.46	458	534	635	395	379	444	501		57.46	489	389	278	348	228	394	314
57.48	421	456	497	403	366	485	405		57.48	486	339	321	374	190	362	357
57.5	404	488	586	435	464	507	463		57.5	440	343	333	388	174	365	362
57.52	474	550	654	439	379	572	464		57.52	412	377	287	335	211	428	354
57.54	473	449	535	389	342	536	463		57.54	426	390	307	282	150	456	395
57.56	477	460	489	379	393	520	477		57.56	437	343	298	348	157	354	334
57.58	504	507	630	326	447	469	465		57.58	424	389	262	321	186	344	355
57.6	516	490	684	433	416	465	387		57.6	470	405	295	276	220	355	342
57.62	504	471	652	466	395	495	397		57.62	466	322	390	296	228	400	302
57.64	521	437	651	479	362	498	522		57.64	436	290	321	281	228	418	330
57.66	392	412	635	413	467	435	476		57.66	412	362	340	325	258	348	346
57.68	445	462	573	484	372	466	440		57.68	332	333	321	309	214	360	334
57.7	484	480	538	383	334	541	457		57.7	292	325	325	318	216	381	302
57.72	539	488	527	413	397	497	456		57.72	437	344	275	357	248	357	312
57.74	490	486	576	442	393	480	389		57.74	505	340	276	320	216	339	260
57.76	435	490	622	347	315	373	385		57.76	479	406	310	288	205	405	295
57.78	459	475	546	363	391	404	426		57.78	398	348	325	301	167	342	299
57.8	460	458	594	371	412	463	381		57.8	408	317	319	276	172	327	280
57.82	417	528	548	401	481	444	446		57.82	454	377	311	266	181	363	260
57.84	297	502	493	387	451	465	432		57.84	469	355	323	310	176	430	301
57.86	469	521	553	321	342	504	458		57.86	456	405	265	300	114	412	260
57.88	428	436	538	347	377	487	457		57.88	477	380	266	324	148	375	269
57.9	366	352	476	373	400	491	437		57.9	448	311	307	364	174	375	314
57.92	474	422	571	390	313	547	465		57.92	367	358	317	370	128	335	359
57.94	443	527	560	402	457	518	438		57.94	338	357	255	331	181	285	352
57.96	434	424	524	357	459	471	410		57.96	399	333	255	343	203	402	340
57.98	505	405	507	415	415	424	472		57.98	471	378	316	290	180	326	343
58	520	444	456	379	330	413	425		58	504	345	317	340	168	323	324
58.02	435	494	559	432	311	435	478		58.02	488	393	340	349	247	330	306
58.04	367	449	574	378	379	502	458		58.04	466	395	284	294	235	326	278
58.06	469	394	589	287	413	446	513		58.06	435	402	291	287	222	352	284
58.08	469	416	560	358	427	430	459		58.08	469	325	277	311	223	373	287
58.1	490	412	558	355	390	425	411		58.1	410	367	245	308	182	413	356
58.12	384	380	491	370	356	450	526		58.12	475	386	301	335	223	386	349
58.14	345	347	435	415	340	486	441		58.14	492	306	316	330	261	354	321
58.16	403	489	495	469	407	420	388		58.16	485	373	298	255	209	292	311
58.18	419	551	475	458	403	455	433		58.18	450	342	334	292	135	308	329
58.2	478	444	504	315	338	415	479		58.2	332	293	287	316	220	375	308
58.22	426	453	542	384	341	425	499		58.22	392	408	330	311	186	382	271
58.24	427	489	576	377	336	469	368		58.24	404	474	364	336	170	408	331
58.26	349	500	475	368	369	483	420		58.26	402	365	365	336	250	423	348
58.28	454	454	467	412	345	520	472		58.28	373	313	297	258	229	283	279
58.3	430	404	466	373	386	441	411		58.3	398	311	271	290	180	303	274
58.32	484	449	457	364	422	358	519		58.32	475	376	314	295	139	338	262
58.34	525	419	574	312	374	413	496		58.34	436	367	317	278	162	322	319
58.36	442	398	569	316	399	431	372		58.36	395	341	255	368	227	391	254
58.38	488	446	484	412	384	452	363		58.38	407	342	336	324	211	371	224
58.4	478	364	472	439	354	409	493		58.4	448	349	345	298	182	339	294
58.42	410	394	527	347	336	405	443		58.42	402	370	269	355	198	350	297
58.44	372	454	507	411	371	372	443		58.44	385	354	277	318	199	342	243
58.46	348	371	563	373	293	400	453		58.46	390	393	324	311	196	316	269
58.48	492	385	573	329	342	457	440		58.48	427	353	241	330	145	336	307
58.5	488	302	484	373	380	493	435		58.5	382	373	315	356	168	359	320
58.52	439	322	593	347	429	462	473		58.52	412	367	302	347	196	374	278
58.54	348	471	508	343	331	435	455		58.54	400	314	303	328	180	415	300
58.56	428	459	479	389	282	419	348		58.56	385	345	357	309	212	324	314
58.58	419	466	504	428	368	419	356		58.58	384	392	301	253	186	317	336
58.6	552	440	420	365	306	561	387		58.6	366	249	221	298	192	339	314
58.62	498	445	457	425	324	603	429		58.62	422	283	277	343	139	416	258
58.64	359	374	466	386	421	429	424		58.64	427	346	266	279	176	331	309
58.66	487	490	485	407	392	349	408		58.66	383	423	259	312	200	311	307
58.68	509	525	449	379	383	411	427		58.68	440	350	279	373	248	304	391
58.7	414	536	428	317	370	461	459		58.7	470	305	327	326	172	337	282
58.72	414	545	547	349	253	511	544		58.72	372	383	280	328	156	343	286
58.74	481	417	529	459	313	429	431		58.74	423	339	310	298	157	390	313
58.76	403	438	561	397	418	354	466		58.76	366	309	335	274	174	330	310
58.78	362	457	519	299	400	440	416		58.78	428	290	257	297	200	293	315
58.8	390	412	446	353	420	501	511		58.8	424	325	301	284	170	349	280
58.82	391	403	452	380	439	592	461		58.82	417	319	282	315	176	371	195
58.84	393	437	407	390	319	531	354		58.84	449	341	199	354	206	306	227
58.86	431	421	423	399	301	426	373		58.86	378	319	270	298	193	325	320
58.88	403	415	473	360	300	451	419		58.88	370	298	316	328	178	344	299
58.9	306	426	544	351	448	481	431		58.9	380	303	319	316	204	363	262
58.92	311	280	570	371	399	466	401		58.92	415	307	349	301	239	325	298
58.94	331	438	511	432	410	454	399		58.94	445	346	240	283	167	295	282
58.96	377	478	572	308	423	391	450		58.96	397	321	294	274	223	306	213
58.98	388	383	576	396	356	420	476		58.98	394	386	274	307	200	309	229
59	374	402	514	411	346	517	407		59	410	351	245	298	134	327	270
59.02	445	400	460	381	414	458	363		59.02	393	331	330	275	193	337	230
59.04	403	410	479	443	424	473	318		59.04	378	285	244	311	108	308	264
59.06	464	387	474	330	386	456	386		59.06	365	314	283	259	85	332	277
59.08	477	413	505	372	393	431	414		59.08	396	341	328	294	166	280	287
59.1	492	438	512	267	364	435	365		59.1	384	369	317	268	162	363	322
59.12	512	465	566	325	436	415	413		59.12	392	369	300	263	182	345	275
59.14	458	386	504	410	479	357	484		59.14	394	323	247	324	195	427	232
59.16	364	390	477	403	386	367	412		59.16	309	365	270	418	193	355	318
59.18	398	457	460	426	338	533	408		59.18	356	324	196	363	182	320	252
59.2	484	462	440	419	294	427	485		59.2	406	309	235	318	148	361	176
59.22	555	415	518	414	421	355	401		59.22	358	341	268	310	163	382	275
59.24	384	463	517	385	402	427	264		59.24	474	336	325	294	195	409	261
59.26	394	423	551	354	355	440	352		59.26	436	364	317	337	158	293	314
59.28	395	454	520	298	376	477	381		59.28	381	377	248	280	75	316	343
59.3	372	492	496	391	376	519	373		59.3	392	369	295	388	158	399	308
59.32	313	391	459	347	282	420	348		59.32	415	384	288	295	212	396	287
59.34	446	375	491	332	308	392	354		59.34	368	343	269	247	166	362	256
59.36	412	464	436	355	390	520	413		59.36	390	361	338	315	167	281	273
59.38	420	386	449	307	377	448	428		59.38	352	413	280	293	161	295	248
59.4	454	376	462	409	404	339	519		59.4	346	413	291	284	128	337	268
59.42	361	400	524	317	405	385	414		59.42	356	382	281	324	223	292	264
59.44	354	371	510	250	358	434	286		59.44	421	310	239	346	178	286	303
59.46	407	436	400	374	280	464	345		59.46	461	318	323	282	110	314	323
59.48	322	391	497	309	318	420	463		59.48	418	375	261	330	168	284	269
59.5	370	388	464	315	384	447	465		59.5	406	383	265	310	174	301	320
59.52	447	347	487	329	359	488	395		59.52	366	324	250	306	162	365	287
59.54	384	379	554	277	396	464	414		59.54	429	300	261	348	229	330	239
59.56	324	458	476	327	337	419	400		59.56	454	370	283	252	139	336	276
59.58	462	415	430	332	373	460	354		59.58	413	381	311	260	178	365	327
59.6	336	416	408	309	340	377	397		59.6	342	393	275	268	182	401	306
59.62	308	440	404	352	308	424	440		59.62	375	307	295	301	187	408	326
59.64	437	350	445	274	419	465	325		59.64	364	346	293	301	194	331	255
59.66	453	438	513	371	409	382	400		59.66	383	388	252	255	209	314	260
59.68	459	533	493	335	350	408	361		59.68	431	365	269	259	149	301	309
59.7	376	544	406	289	358	447	431		59.7	452	325	275	244	120	271	290
59.72	404	500	497	367	407	485	421		59.72	401	292	277	273	165	323	359
59.74	409	440	576	323	298	392	454		59.74	347	300	303	254	214	361	330
59.76	416	415	498	305	331	363	411		59.76	386	357	218	325	160	287	251
59.78	404	391	475	331	362	405	367		59.78	342	360	270	283	139	288	251
59.8	494	312	526	323	366	521	413		59.8	336	309	247	254	146	379	318
59.82	421	456	475	372	402	404	428		59.82	332	314	238	302	236	312	288
59.84	362	510	423	313	351	338	407		59.84	396	354	287	302	155	363	192
59.86	396	552	458	282	376	509	370		59.86	387	321	269	246	111	378	243
59.88	389	457	460	320	384	394	482		59.88	360	350	254	298	170	328	327
59.9	294	362	408	293	402	473	465		59.9	390	357	309	306	166	279	266
59.92	326	454	459	365	378	487	333		59.92	440	327	273	350	159	314	270
[truncated: 1,004 more rows]

## Sheet: Figure 3
Figure 3a							Figure 3b					Figure 3c					Figure 3d
	d33	error value		d33	error value			kp		kp		T-3.5BHT		PZT-5H			Compositions	Tc	kp	d33	error value
R-0BHT	167	10	T-0BHT	200	10		R-0BHT	0.350	T-0BHT	0.440		Frequency (Hz)	Phase angle (θ)	Frequency (Hz)	Phase angle (θ)		KNNS-BNZSn	240	0.51	465
R-1BHT	203	10	T-1BHT	250	20		R-1BHT	0.330	T-1BHT	0.470		308000	-85.3847	100000	-88.6082		KNNS-BNKZ	227	0.46	490
R-2BHT	250	20	T-2BHT	400	20		R-2BHT	0.350	T-2BHT	0.529		311000	-85.1095	102500	-88.4815		KNNTS-BNKZ	220	0.4	460
R-3BHT	345	30	T-3BHT	520	20		R-3BHT	0.320	T-3BHT	0.680		314000	-85.1097	105000	-88.4644		KNNS-BNH	242	0.45	419
R-3.5BHT	400	20	T-3.5BHT	680	35		R-3.5BHT	0.330	T-3.5BHT	0.725		317000	-85.0853	107500	-88.4845		KNNS-BNLCZ	227	0.48	485
R-4BHT	450	30	T-4BHT	515	20		R-4BHT	0.400	T-4BHT	0.580		320000	-84.9125	110000	-88.4282		KNNS-CZ-BKHT-MnO	215	0.49	425
R-5BHT	360	30	T-5BHT	390	30		R-5BHT	0.310	T-5BHT	0.340		323000	-84.9217	112500	-88.4621		KNNS-BNZ-BF	269	0.515	511
R-7BHT	10	0	T-7BHT	100	20		R-7BHT	0.000	T-7BHT	0.200		326000	-84.8752	115000	-88.507		KNANS-BNZ	250	0.5	440
												329000	-84.463	117500	-88.4037		KNN	430	0.36	80
												332000	-84.4091	120000	-87.9996		KNNL	465	0.44	235
												335000	-84.4054	122500	-88.2482		KNNS	300	0.47	204
												338000	-84.2667	125000	-88.2796		KNNT	208	0.44	270
												341000	-83.9696	127500	-88.1911		KNNLT	435	0.46	268
												344000	-83.4112	130000	-87.5545		KNNLS	364	0.49	280
												347000	-83.4553	132500	-88.0542		KNNLTS	275	0.42	252
												350000	-82.9242	135000	-88.0928		KNN–AgNbO	355	0.42	186
												353000	-82.0963	137500	-87.9935		KNN–BiScO	351	0.48	253
												356000	-81.2262	140000	-88.0674		KNNL–CZ	330	0.429	216
												359000	-80.5247	142500	-88.0429		KNNLT–CZ	195	0.47	320
												362000	-77.7602	145000	-87.9488		KNNLS–CT	330	0.49	210
												365000	-78.5962	147500	-87.8641		KNNLTS–CT	315	0.5	263
												368000	-78.9281	150000	-87.7027		KNN–BT	314	0.43	193
												371000	-79.7183	152500	-87.298		KNNLTS–BZ	175	0.45	365
												374000	-80.3593	155000	-86.5661		KNN–BZT	318	0.49	234
												377000	-79.7498	157500	-87.2518		KNN–BNT	375	0.43	195
												380000	-80.4205	160000	-86.7815		KNNS-BNBZ	220	0.52	500
												383000	-80.4258	162500	-86.6678		KNNS-BNZ-AS-Fe	200	0.48	595
												386000	-79.0738	165000	-86.8742		KNNS–BNZ–xCZ	280	0.41	354
												389000	-78.6504	167500	-86.7528		Ta-6	185	0.15	350
												392000	-78.0618	170000	-86.505		T-KNNS-BH-xBNZ	205	0.52	490
												395000	-77.4446	172500	-86.2569		T-KNNS-CZ-xBKH	252	0.72	550
												398000	-76.6503	175000	-85.867		T-KNN-3T	242	0.76	700
												401000	-75.3672	177500	-85.2905		T-KNLNS-3NN	314	0.48	331
												404000	-73.8634	180000	-82.9901		LF4T	253	0.61	416
												407000	-72.2787	182500	-83.6849		T-ta-9	360	0.71	435
												410000	-70.1697	185000	-82.5453		KNLNS-CSZ	138	0.56	670
												413000	-67.3696	187500	-80.2655		KNN-BLT-BZ	243	0.49	340
												416000	-63.3002	190000	-76.5858		0.52Ba(Hf0.16Ti0.84)O3-0.48(Ba0.7Ca0.3)	106	0.47	410
												419000	-56.789	192500	-67.82		(Ba0.85Ca0.15)(Ti0.9Hf0.1)O3	85	0.52	540
												422000	-49.8008	195000	-35.343		BCTZ	82	0.57	572
												425000	-38.8958	197500	31.6471		PZT-5H	200	0.69	620
												428000	-21.3766	200000	55.52		PZT-4	330	0.58	415
												431000	1.57436	202500	71.1126		PZT-8	300	0.51	225
												434000	22.8857	205000	78.465		This work	260	0.725	680	35
												437000	37.6609	207500	81.1094
												440000	49.6745	210000	82.3091
												443000	56.3215	212500	83.3576
												446000	61.5283	215000	82.6102
												449000	65.0748	217500	84.9945
												452000	66.9381	220000	85.3426
												455000	67.5071	222500	85.5872
												458000	66.5798	225000	85.6079
												461000	66.9946	227500	85.5289
												464000	69.0572	230000	85.1175
												467000	71.3191	232500	84.7725
												470000	73.4745	235000	83.9176
												473000	75.0684	237500	80.7054
												476000	75.8201	240000	77.5139
												479000	76.3924	242500	50.8221
												482000	76.7329	245000	13.9678
												485000	77.3484	247500	-69.6749
												488000	77.3712	250000	-79.7017
												491000	77.4667	252500	-83.1518
												494000	77.2989	255000	-85.1223
												497000	76.9683	257500	-85.6458
												500000	76.1594	260000	-84.447
												503000	76.0155	262500	-85.8392
												506000	75.2929	265000	-87.2968
												509000	74.1911	267500	-87.7234
												512000	72.7143	270000	-87.9818
												515000	70.5911	272500	-88.0243
												518000	66.7798	275000	-88.305
												521000	61.8029	277500	-88.2875
												524000	60.0835	0	--
												527000	52.8228	0	--
												530000	42.2366	0	--
												533000	22.4571	0	--
												536000	-1.25024	0	--
												539000	-26.0859	0	--
												542000	-42.1238	0	--
												545000	-52.5175	0	--
												548000	-58.7956	0	--
												551000	-65.0238	0	--
												554000	-66.5298	0	--
												557000	-66.3108	0	--
												560000	-68.0581	0	--
												563000	-67.3151	0	--
												566000	-66.3649	0	--
												569000	-65.0536	0	--
												572000	-64.4809	0	--
												575000	-67.2768	0	--
												578000	-70.5163	0	--
												581000	-73.5831	0	--
												584000	-76.06	0	--
												587000	-78.0713	0	--
												590000	-79.2379	0	--
												593000	-80.6024	0	--
												596000	-81.3893	0	--
												599000	-81.9598	0	--
												602000	-82.1846	0	--
												605000	-82.636	0	--
												608000	-82.8221	0	--
												611000	-83.225	0	--
												614000	-83.3962	0	--
												617000	-83.6113	0	--
												620000	-83.7591	0	--
												623000	-83.8793	0	--
												626000	-84.0691	0	--
												629000	-84.2318	0	--
												632000	-84.5174	0	--
												635000	-84.6515	0	--
												638000	-84.8434	0	--
												641000	-84.8868	0	--
												644000	-84.9864	0	--
												647000	-85.0271	0	--
												650000	-85.1277	0	--
												653000	-85.1918	0	--
												656000	-85.2527	0	--
												659000	-85.2424	0	--
												662000	-85.2356	0	--
												665000	-85.188	0	--
												668000	-85.3266	0	--
												671000	-85.3959	0	--
												674000	-85.463	0	--
												677000	-85.5011	0	--
												680000	-85.6089	0	--
												683000	-85.636	0	--
												686000	-85.7073	0	--
												689000	-85.6937	0	--
												692000	-85.7601	0	--
												695000	-85.8129	0	--
												698000	-85.8217	0	--
												701000	-85.8246	0	--
												704000	-85.8055	0	--
												707000	-85.8413	0	--
												710000	-85.7826	0	--
												713000	-85.7207	0	--
												716000	-85.6523	0	--
												719000	-85.5939	0	--
												722000	-85.4735	0	--
												725000	-85.4006	0	--
												728000	-85.3114	0	--
												731000	-85.1899	0	--
												734000	-85.0985	0	--
												737000	-85.0002	0	--
												740000	-84.9901	0	--
												743000	-85.0383	0	--
												746000	-85.1863	0	--
												749000	-85.3914	0	--
												752000	-85.5515	0	--
												755000	-85.6725	0	--
												758000	-85.7322	0	--
												761000	-85.7947	0	--
												764000	-85.8838	0	--
												767000	-85.8752	0	--
												770000	-85.8703	0	--
												773000	-85.8484	0	--
												776000	-85.8772	0	--
												779000	-85.9	0	--
												782000	-85.8652	0	--
												785000	-85.8791	0	--
												788000	-85.9419	0	--
												791000	-85.9361	0	--
												794000	-85.9567	0	--
												797000	-85.9516	0	--
												800000	-85.9775	0	--
												--	--	0	--
												--	--	0	--
												--	--	0	--
												--	--	0	--
												--	--	0	--
												--	--	0	--
												--	--	0	--
												--	--	0	--
												--	--	0	--
												--	--	0	--
												--	--	0	--
												--	--	0	--
												--	--	0	--
												--	--	0	--
												--	--	0	--
												--	--	0	--
												--	--	0	--
												--	--	0	--
												--	--	0	--
												--	--	0	--
												--	--	0	--
												--	--	0	--
												--	--	0	--
												--	--	0	--
												--	--	0	--
												--	--	0	--
												--	--	0	--
												--	--	0	--
												--	--	0	--
												--	--	0	--
												--	--	0	--
												--	--	0	--
												--	--	0	--
												--	--	0	--
												--	--	0	--
												--	--	0	--
												--	--	0	--
												--	--	0	--
												--	--	0	--
												--	--	0	--
												--	--	0	--
												--	--	0	--
												--	--	0	--
												--	--	0	--
												--	--	0	--
												--	--	0	--
												--	--	0	--
												--	--	0	--
												--	--	0	--
												--	--	0	--
												--	--	0	--
												--	--	0	--
												--	--	0	--
												--	--	0	--
												--	--	0	--
												--	--	0	--
												--	--	0	--
												--	--	0	--
												--	--	0	--
												--	--	0	--
												--	--	0	--
												--	--	0	--
												--	--	0	--
												--	--	0	--
												--	--	0	--
												--	--	0	--
												--	--	0	--
												--	--	0	--
												--	--	0	--
												--	--	0	--
												--	--	0	--
												--	--	0	--
												--	--	0	--
												--	--	0	--
												--	--	0	--
												--	--	0	--
												--	--	0	--
												--	--	0	--
												--	--	0	--
												--	--	0	--
												--	--	0	--
												--	--
												--	--
												--	--
												--	--
												--	--
												--	--
												--	--
												--	--
												--	--
												--	--
												--	--
												--	--
												--	--
												--	--
												--	--
												--	--
												--	--
												--	--
												--	--
												--	--
												--	--
												--	--
												--	--
												--	--
												--	--
												--	--
												--	--
												--	--
												--	--
												--	--
												--	--
												--	--
												--	--
												--	--
												--	--
												--	--
												--	--
												--	--
												--	--
												--	--
												--	--
												--	--
												--	--
												--	--
												--	--
												--	--
												--	--
												--	--
												--	--
												--	--
												--	--
												--	--
												--	--
												--	--
												--	--
												--	--
												--	--
												--	--
												--	--
												--	--
												--	--
												--	--
												--	--
												--	--
												--	--
												--	--
												--	--
												--	--
												--	--
												--	--
												--	--
												--	--
												--	--
												--	--
												--	--
												--	--
												--	--
												--	--
												--	--
												--	--
												--	--
												--	--
												--	--
												--	--
												--	--
												--	--
												--	--
												--	--
												--	--
												--	--
												--	--
												--	--
												--	--
												--	--
												--	--
												--	--
												--	--
												--	--
												--	--
												--	--
												--	--
												--	--
												--	--
												--	--
												--	--
												--	--
												--	--
												--	--
												--	--
												--	--
												--	--
												--	--
												--	--
												--	--
												--	--
												--	--
												--	--
												--	--
												--	--
												--	--
												--	--
												--	--

## Sheet: Figure 4
Figure 4a
	0 V	100 V	150 V	200 V	300 V	400 V	500 V	Unload
2-Theta [degrees]	Intensity (a. u.)	Intensity (a. u.)	Intensity (a. u.)	Intensity (a. u.)	Intensity (a. u.)	Intensity (a. u.)	Intensity (a. u.)	Intensity (a. u.)
20	4634	4763	4665	4689	4717	4736	4579	4586
20.02	4562	4721	4579	4715	4720	4562	4723	4532
20.04	4556	4651	4606	4758	4665	4572	4528	4452
20.06	4798	4767	4572	4730	4512	4809	4577	4606
20.08	4767	4794	4646	4732	4574	4880	4716	4523
20.1	4732	4829	4819	4615	4731	4832	4741	4562
20.12	4770	4815	4808	4720	4703	4736	4786	4749
20.14	4753	4750	4879	4733	4778	4628	4621	4755
20.16	4865	4768	4684	4662	4780	4637	4593	4800
20.18	4957	4800	4638	4641	4696	4790	4721	4764
20.2	4824	4969	4815	4777	4805	4916	4865	4838
20.22	4774	4938	4827	4733	4918	4784	4666	4664
20.24	4834	4803	4804	4741	4804	4667	4530	4682
20.26	4893	4913	4892	4934	4947	5001	4683	4724
20.28	4852	5000	4889	4902	4860	4925	4623	4581
20.3	4990	4981	4877	4883	4751	4910	4717	4662
20.32	4847	4932	4868	4839	4922	4743	4628	4806
20.34	4796	4946	4915	4854	4837	4571	4725	4679
20.36	4918	4945	4878	4843	4773	4798	4750	4735
20.38	4974	4957	4934	4811	4870	4850	4615	4797
20.4	4948	5015	4987	4925	4879	4920	4755	4822
20.42	4952	4804	4785	4827	4801	5058	4825	4827
20.44	4826	4730	4746	4891	4792	4873	4762	4861
20.46	4866	4947	4824	4986	5007	4943	4777	4955
20.48	4957	5043	4893	4965	4863	4973	4788	4725
20.5	4870	5059	4971	4989	4863	4904	4755	4802
20.52	4771	5039	4995	4867	4911	4893	4640	4879
20.54	4819	4801	4827	4788	4821	4842	4693	4673
20.56	5051	4847	4951	4848	4794	4734	4739	4766
20.58	5000	4862	4823	4745	4775	4777	4685	4790
20.6	4868	4919	4757	4961	4783	5014	4801	4844
20.62	5023	4776	4816	4835	4858	4731	4584	4615
20.64	5037	4886	4648	4868	4786	4775	4731	4615
20.66	5001	4934	4723	4840	4825	4895	4754	4648
20.68	5000	4917	4928	4739	4747	4711	4696	4699
20.7	4792	4849	4833	4865	4883	4856	4913	4812
20.72	4787	5000	4817	4873	4813	4848	4767	4616
20.74	4773	4943	4782	4747	4767	4772	4696	4723
20.76	4917	4926	4809	4881	4879	4702	4728	4873
20.78	4873	4957	4809	4860	4762	4727	4666	4756
20.8	4712	4973	4741	4815	4843	4756	4651	4770
20.82	4732	4878	4740	4784	4803	4918	4655	4615
20.84	4686	4774	4664	4714	4705	4726	4628	4686
20.86	4924	4905	4676	4763	4795	4626	4622	4746
20.88	4807	4854	4748	4711	4764	4653	4652	4489
20.9	4736	4833	4691	4665	4801	4800	4561	4610
20.92	4616	4748	4706	4583	4508	4575	4499	4650
20.94	4738	4671	4647	4795	4620	4630	4658	4530
20.96	4758	4656	4616	4510	4567	4563	4617	4437
20.98	4673	4557	4529	4475	4497	4520	4558	4508
21	4630	4663	4681	4565	4595	4680	4631	4616
21.02	4591	4751	4386	4711	4659	4525	4542	4466
21.04	4698	4690	4418	4599	4578	4533	4519	4375
21.06	4797	4674	4750	4523	4573	4750	4672	4522
21.08	4747	4765	4703	4454	4577	4532	4608	4557
21.1	4608	4835	4737	4487	4515	4700	4595	4594
21.12	4660	4767	4636	4570	4633	4646	4652	4446
21.14	4570	4776	4594	4573	4464	4438	4525	4428
21.16	4580	4713	4642	4672	4636	4613	4463	4348
21.18	4554	4659	4669	4588	4516	4488	4414	4400
21.2	4694	4661	4635	4733	4471	4568	4593	4434
21.22	4667	4683	4496	4671	4487	4645	4637	4394
21.24	4586	4711	4487	4483	4559	4464	4376	4357
21.26	4594	4485	4625	4624	4545	4623	4368	4440
21.28	4717	4401	4495	4530	4477	4558	4420	4278
21.3	4700	4529	4455	4457	4541	4542	4523	4308
21.32	4587	4665	4440	4494	4472	4496	4429	4378
21.34	4712	4571	4470	4463	4354	4465	4468	4392
21.36	4723	4548	4526	4597	4457	4543	4529	4469
21.38	4519	4566	4565	4535	4474	4498	4483	4309
21.4	4550	4591	4551	4711	4549	4566	4481	4428
21.42	4646	4633	4469	4481	4553	4483	4474	4471
21.44	4671	4523	4513	4455	4460	4512	4483	4364
21.46	4640	4516	4570	4617	4480	4592	4502	4428
21.48	4625	4475	4535	4414	4437	4477	4561	4558
21.5	4526	4659	4477	4427	4427	4466	4519	4412
21.52	4380	4588	4328	4469	4482	4378	4541	4320
21.54	4473	4570	4494	4380	4334	4445	4364	4264
21.56	4410	4533	4530	4523	4523	4564	4438	4301
21.58	4522	4533	4396	4486	4452	4532	4572	4282
21.6	4566	4521	4463	4491	4421	4486	4507	4112
21.62	4496	4491	4437	4401	4407	4377	4426	4053
21.64	4594	4458	4497	4450	4439	4344	4402	4288
21.66	4428	4493	4442	4439	4390	4443	4392	4297
21.68	4408	4342	4307	4442	4280	4373	4151	4102
21.7	4446	4501	4299	4417	4273	4336	4355	4262
21.72	4370	4419	4253	4338	4262	4278	4479	4291
21.74	4384	4448	4395	4280	4394	4261	4284	4085
21.76	4412	4478	4458	4255	4446	4236	4305	4008
21.78	4346	4360	4425	4282	4357	4316	4329	4158
21.8	4346	4377	4409	4451	4511	4368	4349	4190
21.82	4330	4383	4382	4381	4469	4363	4284	4296
21.84	4387	4438	4251	4377	4355	4355	4348	4093
21.86	4392	4503	4325	4366	4439	4503	4424	4073
21.88	4414	4494	4333	4310	4375	4314	4408	4096
21.9	4434	4535	4259	4409	4315	4308	4567	4172
21.92	4457	4494	4317	4386	4318	4396	4334	4089
21.94	4396	4334	4289	4371	4342	4380	4388	4159
21.96	4472	4466	4251	4397	4384	4333	4374	4134
21.98	4369	4573	4303	4380	4409	4311	4375	4125
22	4334	4443	4365	4443	4431	4276	4395	4042
22.02	4471	4394	4464	4572	4412	4371	4423	4126
22.04	4555	4388	4518	4369	4513	4360	4399	4192
22.06	4603	4589	4478	4481	4622	4409	4499	4325
22.08	4663	4639	4630	4586	4581	4572	4638	4201
22.1	4784	4813	4783	4655	4617	4728	4853	4322
22.12	4855	5019	4943	4906	4921	5012	4892	4151
22.14	5139	5139	5186	5096	5153	5090	5240	4370
22.16	5639	5629	5337	5509	5608	5414	5718	4595
22.18	5956	6009	5942	5983	5951	5950	6197	4826
22.2	6754	6777	6549	6495	6479	6570	6639	5088
22.22	7793	7674	7377	7321	7107	7445	7577	5456
22.24	8654	9027	8663	8363	8201	8560	8663	6206
22.26	10395	10452	10066	9805	9792	9906	10054	6944
22.28	12528	12396	11766	11717	11444	11680	11902	7756
22.3	14514	14469	13935	13357	13327	13630	14123	8978
22.32	16500	16694	16094	15556	15551	15731	15855	10207
22.34	18698	19065	17836	17885	17767	17729	17925	11769
22.36	20882	21122	20554	20077	20035	20100	20356	13481
22.38	23103	23543	22705	22107	22226	22561	22414	15110
22.4	24938	25597	24757	24207	24565	24264	24515	16580
22.42	26898	27289	27091	26488	26935	26781	26322	18306
22.44	28496	28940	28908	28295	28759	29048	27888	19352
22.46	29898	30425	30724	30511	30802	30691	29904	20648
22.48	30685	31162	31861	32258	32349	32137	31117	21859
22.5	30200	30675	31897	32469	32715	32406	31151	22692
22.52	30001	30087	31392	31717	32080	31943	30590	23178
22.54	28794	28091	29907	30406	30612	30592	28743	23162
22.56	26431	26107	27649	28533	28753	28216	26386	22401
22.58	23934	23932	25414	25865	26333	25587	23643	21455
22.6	21846	21309	22775	23397	23655	22516	21117	20098
22.62	20070	19065	20526	21181	21348	20178	18782	18294
22.64	17852	17098	18106	18859	18834	17663	16577	16549
22.66	15637	15077	15998	16573	16338	15420	14217	14441
22.68	13585	12805	14030	14256	13893	13377	12318	12709
22.7	11604	10945	11719	12231	11815	11614	10655	11446
22.72	9830	9454	9953	10274	10341	9780	9339	10165
22.74	8146	8149	8749	8580	8684	8179	7726	9007
22.76	7092	7058	7393	7329	7425	7054	6731	7890
22.78	6187	6181	6294	6441	6362	6277	5866	6870
22.8	5540	5353	5561	5667	5659	5390	5263	5996
22.82	5161	4919	5241	5207	5109	4992	4848	5398
22.84	4671	4684	4855	4873	4735	4608	4564	4870
22.86	4471	4378	4688	4618	4601	4425	4335	4428
22.88	4405	4134	4326	4345	4332	4305	3964	4270
22.9	4184	4143	4269	4195	4123	4074	3925	4144
22.92	3914	4110	4104	4017	4006	3871	3881	4001
22.94	4026	3918	3923	4023	3812	3789	3832	3788
22.96	3847	3811	3957	3922	3773	3889	3720	3704
22.98	3646	3713	3780	3711	3679	3716	3579	3564
23	3636	3665	3777	3755	3701	3670	3537	3686
23.02	3633	3667	3578	3628	3611	3574	3579	3490
23.04	3618	3615	3537	3612	3446	3546	3519	3294
23.06	3564	3605	3537	3514	3502	3447	3361	3277
23.08	3531	3531	3456	3354	3387	3570	3403	3200
23.1	3522	3601	3509	3451	3393	3568	3517	3260
23.12	3500	3515	3509	3625	3478	3479	3530	3413
23.14	3501	3447	3428	3454	3485	3429	3296	3274
23.16	3481	3452	3446	3255	3429	3458	3357	3147
23.18	3348	3359	3329	3208	3296	3421	3265	3320
23.2	3362	3437	3455	3333	3317	3364	3265	3320
23.22	3492	3370	3446	3458	3447	3237	3371	3196
23.24	3436	3373	3304	3361	3419	3225	3358	3065
23.26	3448	3379	3286	3396	3364	3341	3293	3076
23.28	3471	3301	3258	3298	3439	3337	3215	3191
23.3	3324	3301	3285	3361	3355	3350	3349	3204
23.32	3421	3231	3333	3273	3224	3313	3315	3182
23.34	3296	3364	3240	3291	3197	3295	3076	3104
23.36	3209	3415	3194	3277	3205	3255	3188	3074
23.38	3299	3205	3161	3368	3235	3201	3150	3075
23.4	3392	3323	3315	3369	3175	3230	3171	3152
23.42	3366	3441	3177	3267	3242	3252	3184	3132
23.44	3350	3273	3093	3276	3340	3222	3121	2901
23.46	3278	3270	3232	3370	3251	3331	3174	3069
23.48	3291	3228	3271	3220	3200	3185	3062	2931
23.5	3246	3339	3391	3227	3289	3122	3119	2958
23.52	3143	3258	3135	3174	3093	3109	3097	3115
23.54	3224	3182	3204	2990	3027	3096	2987	3182
23.56	3312	3283	3180	3136	3200	3063	2962	3093
23.58	3107	3213	3082	3245	3130	3151	3094	3001
23.6	3230	3251	3115	3287	3203	3202	3137	3042
23.62	3166	3244	3212	3243	3178	3116	3081	3021
23.64	3141	3171	3061	3061	3011	3127	2954	2968
23.66	3252	3164	3157	3146	3056	3102	2991	3038
23.68	3205	3215	3154	3151	3053	3174	2964	3002
23.7	3240	3243	3197	3119	3047	3086	3037	2978
23.72	3107	3065	3130	3160	3057	3036	3060	2934
23.74	3063	3111	3029	3057	3129	3073	3018	2918
23.76	3045	3048	3142	3135	3101	3084	2983	2927
23.78	3034	2957	3068	3230	3001	3097	2924	2935
23.8	3116	3121	3005	3159	3075	3130	2887	3092
23.82	3229	3062	3051	3138	3055	3129	2958	3048
23.84	3045	3072	3087	3017	3028	3043	2965	2923
23.86	3108	3148	3161	2849	3058	2977	2919	2825
23.88	2991	2952	3051	2888	3041	2924	2938	2813
23.9	2866	3071	3035	2947	3073	2896	3017	2948
23.92	2961	2986	2970	2928	3017	2977	3000	2822
23.94	2997	2941	2929	2889	3085	2981	2990	2894
23.96	3072	3127	2910	2944	3071	3064	2938	2863
23.98	2957	2995	3053	2985	2859	3030	2966	2724
24	2904	2913	3039	2997	2857	2918	2993	2764
24.02	2992	2915	2978	2967	2887	2925	2895	2734
24.04	2980	2895	2985	2893	2836	3019	2927	2825
24.06	3048	2962	3022	2854	3021	2888	2874	2764
24.08	2954	2882	2926	3059	3002	2921	2904	2801
24.1	2878	2889	2771	3013	2963	2926	2927	2722
24.12	2937	2863	2956	2969	2931	2889	2745	2680
24.14	3050	2948	2938	2962	2807	3023	2754	2817
24.16	2896	2986	2825	2906	2923	2926	2878	2759
24.18	2843	2893	2837	2830	2845	2785	2727	2696
24.2	3008	2789	2771	2897	2909	2898	2845	2676
24.22	2971	2684	2827	2956	2913	2883	2826	2780
24.24	2944	2836	2993	2861	2914	2788	2932	2626
24.26	2983	2879	2945	2871	3048	2797	2894	2625
24.28	2983	2787	2795	2883	2902	2871	2764	2732
24.3	2950	2831	2815	2869	2905	2852	2787	2734
24.32	2996	2821	2749	2792	2824	2726	2753	2696
24.34	2949	2879	2772	2809	2730	2826	2663	2721
24.36	2806	2845	2897	2872	2779	2739	2802	2744
24.38	2719	2785	2866	2796	2786	2706	2734	2677
24.4	2842	2913	2771	2767	2787	2834	2735	2660
24.42	2858	2891	2779	2800	2787	2785	2780	2640
24.44	2667	2854	2883	2784	2776	2691	2689	2597
24.46	2760	2742	2887	2695	2634	2653	2793	2602
24.48	2792	2806	2748	2752	2714	2655	2657	2637
24.5	2872	2761	2805	2781	2775	2720	2675	2600
24.52	2734	2713	2820	2695	2737	2746	2666	2509
24.54	2711	2736	2681	2632	2685	2737	2686	2559
24.56	2814	2749	2782	2734	2732	2788	2582	2559
24.58	2646	2667	2723	2653	2817	2687	2633	2602
24.6	2678	2681	2695	2801	2791	2626	2765	2660
24.62	2666	2741	2737	2750	2618	2690	2675	2633
24.64	2715	2701	2610	2622	2557	2640	2573	2503
24.66	2847	2696	2712	2654	2711	2776	2731	2548
24.68	2748	2773	2679	2782	2661	2701	2641	2487
24.7	2720	2721	2631	2751	2661	2676	2545	2460
24.72	2656	2605	2603	2583	2559	2514	2655	2562
24.74	2630	2692	2583	2624	2608	2566	2568	2427
24.76	2689	2616	2690	2603	2685	2516	2535	2445
24.78	2610	2568	2575	2651	2684	2534	2558	2498
24.8	2526	2665	2593	2701	2637	2506	2557	2476
24.82	2643	2558	2599	2590	2571	2442	2554	2501
24.84	2571	2660	2706	2648	2576	2531	2594	2537
24.86	2748	2635	2726	2623	2584	2574	2636	2660
24.88	2712	2590	2531	2628	2576	2580	2576	2485
24.9	2612	2633	2553	2713	2651	2646	2533	2530
24.92	2615	2610	2642	2639	2606	2527	2528	2541
24.94	2750	2399	2615	2576	2626	2496	2596	2474
24.96	2757	2570	2555	2672	2579	2539	2642	2423
24.98	2696	2573	2568	2627	2515	2517	2470	2471
25	2718	2581	2581	2677	2465	2478	2527	2356
25.02	2731	2621	2491	2666	2546	2531	2543	2446
25.04	2609	2676	2667	2695	2567	2489	2515	2457
25.06	2576	2484	2646	2516	2627	2534	2528	2448
25.08	2534	2547	2537	2410	2591	2535	2469	2413
25.1	2586	2607	2615	2393	2641	2532	2467	2398
25.12	2532	2550	2587	2452	2584	2557	2485	2360
25.14	2622	2458	2575	2527	2455	2596	2512	2447
25.16	2609	2401	2679	2586	2485	2442	2438	2409
25.18	2489	2408	2460	2593	2428	2463	2376	2388
25.2	2574	2609	2411	2549	2473	2572	2681	2372
25.22	2608	2489	2328	2356	2567	2494	2490	2317
25.24	2416	2424	2386	2405	2421	2494	2272	2379
25.26	2499	2602	2682	2465	2422	2529	2339	2348
25.28	2546	2624	2532	2415	2475	2527	2327	2307
25.3	2588	2511	2563	2527	2463	2478	2343	2404
25.32	2465	2502	2539	2478	2532	2454	2411	2362
25.34	2426	2510	2535	2466	2377	2484	2402	2271
25.36	2484	2559	2496	2458	2498	2472	2313	2204
25.38	2415	2501	2512	2469	2482	2370	2275	2337
25.4	2432	2547	2535	2457	2373	2324	2345	2420
25.42	2360	2550	2290	2452	2449	2406	2408	2241
25.44	2478	2354	2486	2434	2315	2299	2386	2202
25.46	2531	2423	2440	2429	2380	2353	2305	2206
25.48	2332	2335	2433	2304	2363	2374	2262	2302
25.5	2404	2473	2345	2261	2329	2304	2391	2232
25.52	2412	2408	2305	2450	2313	2373	2249	2264
25.54	2396	2322	2281	2424	2300	2271	2190	2240
25.56	2474	2323	2302	2372	2412	2326	2320	2139
25.58	2385	2324	2242	2277	2372	2289	2309	2146
25.6	2410	2385	2345	2381	2525	2356	2337	2186
25.62	2348	2398	2390	2424	2377	2352	2274	2227
25.64	2329	2325	2229	2351	2303	2243	2290	2322
25.66	2343	2390	2331	2296	2288	2305	2316	2254
25.68	2243	2387	2365	2253	2216	2303	2245	2202
25.7	2314	2297	2263	2269	2283	2276	2381	2188
25.72	2311	2369	2354	2226	2282	2267	2276	2116
25.74	2269	2394	2288	2261	2282	2277	2092	2110
25.76	2293	2268	2310	2335	2237	2176	2250	2180
25.78	2276	2276	2278	2250	2243	2129	2157	2182
25.8	2312	2301	2339	2311	2327	2248	2197	2048
25.82	2320	2232	2216	2341	2278	2161	2194	2074
25.84	2275	2148	2263	2286	2132	2115	2085	2063
25.86	2202	2257	2327	2144	2169	2212	2224	2040
25.88	2133	2344	2252	2208	2155	2218	2176	2008
25.9	2290	2369	2307	2329	2189	2160	2123	2154
25.92	2266	2250	2216	2281	2116	2117	2052	2136
25.94	2173	2131	2126	2070	2195	2123	2122	2033
25.96	2199	2122	2146	2156	2170	2130	2238	2125
25.98	2173	2088	2116	2171	2174	2140	2208	2076
26	2204	1987	2191	2157	2161	2194	2157	2046
26.02	2258	2040	2204	2245	2060	2137	2005	2089
26.04	2174	2258	2080	2132	2106	2028	2080	2124
26.06	2149	2177	2208	2199	2119	2104	2145	2155
26.08	2227	2032	2146	2115	2102	2113	2100	1976
26.1	2258	2187	2019	2139	2045	2094	2179	1924
26.12	2158	2161	2087	2139	2076	2029	1978	2131
26.14	2054	2079	1985	2106	2034	2063	1952	2026
26.16	2056	2073	2100	2030	2062	2062	2025	2106
26.18	2052	1984	2134	2120	2067	2140	2024	2028
26.2	2154	2083	2131	2131	2015	2058	2097	1960
26.22	2073	2006	2147	2092	2067	2109	1905	1995
26.24	2167	2035	2074	2058	2093	2121	2110	1955
26.26	2147	2140	2063	2162	2060	2066	2213	2086
26.28	2078	2113	2083	2062	2124	1990	2072	2010
26.3	2058	2183	2161	2083	2081	2088	2041	1976
26.32	2143	2099	2146	2131	2056	2017	2047	2074
26.34	2068	2086	1976	2125	1959	1969	2041	1965
26.36	1959	2102	2012	1992	1972	1961	2018	1868
26.38	1972	2059	2001	2000	1996	1914	1906	1853
26.4	2014	2073	2097	2167	1947	1890	1935	2002
26.42	1953	1988	2115	2063	2002	2041	1957	1906
26.44	1979	1991	2010	1994	1978	1879	1996	1939
26.46	1971	1908	2009	2030	1925	1957	2003	2009
26.48	1957	1974	2044	1888	1991	1957	1979	1859
26.5	2010	2103	2143	1929	1957	1888	1997	1940
26.52	2009	2062	2063	2022	2044	1926	2042	1906
26.54	1969	1875	1926	1988	2007	1868	1837	1839
26.56	1951	1912	2007	2021	1894	1850	1983	1849
26.58	1954	1999	2000	1952	1930	1921	1910	1795
26.6	1990	2007	1963	1925	1965	1922	1931	1904
26.62	2022	1988	2037	1936	1934	1848	1920	1845
26.64	1963	1969	1957	1893	1792	1838	1906	1838
26.66	1960	1982	1882	1988	1920	1920	1855	1838
26.68	1957	1984	1887	1851	1963	1955	1803	1800
26.7	1998	2025	1933	1817	1877	1980	1777	1850
26.72	1900	1952	1991	1880	1973	1946	1909	1783
26.74	1899	1928	1939	1925	1926	1801	1858	1750
26.76	1901	2034	1933	1817	1885	1888	1866	1856
26.78	1952	1932	1920	1838	1887	1869	1822	1844
26.8	1984	1927	1947	1897	1817	1904	1915	1884
26.82	1885	1900	1859	1943	1825	1888	1803	1720
26.84	1948	1846	1888	1884	1894	1815	1823	1765
26.86	1930	1853	1860	1912	1951	1905	1796	1942
26.88	1868	1810	1827	1855	1873	1851	1795	1797
26.9	1824	1815	1947	1819	1787	1802	1857	1772
26.92	1848	1723	1967	1879	1730	1759	1816	1828
26.94	1888	1813	1916	1830	1891	1864	1711	1793
26.96	1920	1915	1882	1844	1836	1936	1813	1705
26.98	1765	1814	1840	1845	1812	1832	1856	1732
27	1824	1859	1833	1831	1939	1734	1779	1760
27.02	1883	1886	1906	1886	1878	1739	1816	1763
27.04	1814	1846	1841	1870	1936	1789	1855	1674
27.06	1868	1806	1738	1765	1937	1789	1713	1732
27.08	1779	1733	1741	1694	1806	1740	1641	1772
27.1	1806	1811	1851	1779	1657	1828	1809	1694
27.12	1821	1762	1891	1781	1780	1733	1795	1656
27.14	1891	1812	1872	1769	1762	1670	1766	1741
27.16	1945	1781	1805	1867	1765	1729	1699	1649
27.18	1794	1661	1802	1786	1755	1683	1657	1729
27.2	1816	1693	1835	1775	1687	1810	1769	1674
27.22	1880	1796	1717	1875	1739	1896	1634	1684
27.24	1673	1738	1672	1793	1661	1740	1690	1692
27.26	1620	1734	1749	1752	1660	1648	1692	1557
27.28	1702	1818	1766	1800	1756	1692	1707	1685
27.3	1798	1877	1721	1807	1653	1754	1759	1660
27.32	1751	1699	1650	1762	1643	1684	1802	1770
27.34	1722	1688	1723	1841	1758	1626	1715	1573
27.36	1797	1662	1661	1778	1793	1632	1652	1549
27.38	1809	1695	1670	1700	1796	1633	1635	1547
27.4	1646	1797	1725	1775	1709	1714	1685	1664
27.42	1681	1793	1746	1657	1618	1717	1730	1666
27.44	1708	1742	1718	1499	1650	1661	1654	1567
27.46	1651	1707	1790	1643	1725	1750	1699	1600
27.48	1677	1650	1757	1691	1703	1715	1610	1584
27.5	1710	1663	1733	1735	1699	1716	1675	1648
27.52	1741	1679	1693	1750	1621	1672	1598	1579
27.54	1740	1733	1650	1739	1585	1590	1544	1628
27.56	1720	1729	1635	1720	1661	1585	1716	1615
27.58	1660	1640	1633	1659	1598	1632	1648	1586
27.6	1668	1709	1547	1699	1641	1702	1629	1630
27.62	1634	1687	1648	1689	1559	1683	1639	1602
27.64	1577	1750	1652	1719	1672	1681	1631	1589
27.66	1725	1701	1600	1608	1650	1603	1611	1554
27.68	1723	1634	1611	1540	1613	1636	1600	1514
27.7	1684	1731	1659	1661	1621	1592	1651	1626
27.72	1709	1716	1632	1663	1575	1586	1643	1566
27.74	1639	1645	1616	1703	1664	1675	1639	1480
27.76	1662	1679	1664	1776	1715	1589	1657	1579
27.78	1599	1655	1657	1698	1573	1500	1652	1496
27.8	1710	1665	1623	1657	1597	1612	1671	1494
27.82	1676	1584	1598	1700	1591	1672	1631	1618
27.84	1589	1535	1615	1589	1562	1508	1653	1578
27.86	1692	1608	1596	1567	1629	1557	1615	1521
27.88	1663	1556	1592	1628	1650	1626	1526	1496
27.9	1678	1563	1569	1553	1673	1648	1579	1514
27.92	1508	1753	1584	1572	1649	1549	1531	1628
27.94	1504	1539	1577	1618	1511	1551	1585	1503
27.96	1640	1557	1675	1641	1576	1568	1620	1536
27.98	1656	1664	1605	1638	1530	1574	1512	1505
28	1686	1573	1603	1651	1583	1570	1485	1556
28.02	1699	1506	1649	1592	1601	1610	1534	1571
28.04	1664	1521	1560	1582	1531	1487	1639	1574
28.06	1610	1643	1558	1628	1613	1556	1559	1569
28.08	1522	1659	1618	1593	1605	1511	1468	1553
28.1	1568	1559	1639	1647	1595	1518	1493	1540
28.12	1625	1564	1655	1616	1439	1470	1472	1463
28.14	1603	1527	1531	1545	1536	1492	1441	1452
28.16	1709	1623	1614	1573	1534	1511	1589	1424
28.18	1600	1693	1629	1547	1497	1507	1560	1513
28.2	1620	1663	1653	1607	1585	1570	1583	1452
28.22	1626	1476	1672	1576	1533	1428	1479	1400
28.24	1623	1467	1585	1649	1494	1472	1435	1451
28.26	1591	1608	1586	1606	1562	1545	1515	1465
28.28	1554	1566	1526	1525	1553	1574	1564	1443
28.3	1618	1589	1537	1589	1673	1612	1473	1546
28.32	1576	1627	1613	1699	1627	1506	1540	1470
28.34	1763	1551	1525	1627	1559	1463	1546	1472
28.36	1587	1670	1576	1593	1597	1616	1609	1575
28.38	1538	1598	1586	1516	1592	1597	1550	1577
28.4	1630	1581	1485	1553	1545	1486	1505	1498
28.42	1612	1574	1551	1523	1486	1541	1542	1505
28.44	1490	1514	1544	1648	1470	1516	1583	1453
28.46	1569	1563	1554	1680	1591	1560	1551	1546
28.48	1545	1625	1635	1649	1625	1662	1509	1551
28.5	1600	1649	1655	1579	1647	1596	1609	1550
28.52	1646	1659	1671	1544	1544	1431	1602	1536
28.54	1534	1610	1536	1627	1537	1544	1486	1535
28.56	1571	1562	1503	1637	1537	1636	1535	1576
28.58	1615	1540	1519	1592	1512	1552	1502	1566
28.6	1624	1691	1617	1605	1587	1516	1533	1532
28.62	1672	1617	1589	1534	1549	1535	1485	1478
28.64	1632	1473	1579	1514	1463	1440	1443	1493
28.66	1656	1498	1561	1494	1517	1595	1517	1440
28.68	1564	1509	1627	1488	1427	1550	1474	1444
28.7	1554	1611	1661	1577	1527	1404	1595	1588
28.72	1594	1595	1641	1561	1644	1520	1526	1502
28.74	1508	1510	1459	1513	1516	1489	1443	1404
28.76	1548	1552	1527	1481	1494	1665	1494	1323
28.78	1547	1472	1411	1551	1497	1569	1519	1355
28.8	1588	1473	1459	1577	1439	1410	1471	1486
28.82	1538	1491	1518	1501	1473	1473	1531	1489
28.84	1460	1423	1479	1452	1484	1429	1463	1378
28.86	1548	1386	1550	1571	1512	1441	1582	1429
28.88	1501	1436	1478	1560	1517	1540	1613	1444
28.9	1428	1579	1493	1547	1547	1520	1443	1470
28.92	1507	1541	1551	1429	1453	1353	1466	1458
28.94	1390	1484	1510	1481	1412	1424	1489	1314
28.96	1454	1393	1538	1617	1427	1402	1483	1365
28.98	1495	1378	1488	1421	1436	1349	1347	1391
29	1506	1415	1499	1497	1415	1430	1349	1378
29.02	1491	1376	1517	1489	1363	1491	1355	1458
29.04	1509	1464	1429	1390	1322	1466	1345	1446
29.06	1472	1520	1433	1454	1484	1404	1321	1388
29.08	1456	1393	1420	1437	1342	1362	1400	1266
29.1	1568	1383	1373	1447	1339	1388	1439	1264
29.12	1371	1384	1461	1422	1414	1309	1383	1253
29.14	1442	1441	1390	1360	1430	1357	1273	1278
29.16	1504	1374	1354	1384	1454	1432	1418	1334
29.18	1406	1376	1289	1440	1435	1431	1443	1290
29.2	1428	1499	1323	1413	1399	1564	1355	1326
29.22	1413	1358	1344	1233	1481	1312	1357	1325
29.24	1433	1347	1362	1358	1437	1255	1375	1366
29.26	1478	1322	1300	1456	1428	1402	1322	1383
29.28	1397	1329	1273	1343	1357	1355	1295	1270
29.3	1308	1379	1331	1423	1409	1354	1241	1252
29.32	1396	1360	1408	1334	1406	1360	1282	1272
29.34	1386	1312	1409	1324	1413	1352	1408	1250
29.36	1330	1382	1381	1341	1389	1241	1343	1317
29.38	1355	1302	1374	1259	1371	1290	1321	1314
29.4	1336	1425	1325	1297	1439	1420	1319	1312
29.42	1247	1431	1335	1406	1370	1380	1314	1254
29.44	1268	1373	1365	1340	1368	1347	1356	1290
29.46	1369	1260	1416	1356	1341	1290	1349	1354
29.48	1342	1255	1402	1357	1425	1312	1290	1307
29.5	1384	1315	1325	1327	1401	1272	1275	1304
29.52	1439	1416	1288	1314	1335	1377	1272	1328
29.54	1404	1283	1270	1375	1393	1353	1425	1160
29.56	1297	1275	1405	1364	1355	1308	1263	1350
29.58	1356	1294	1333	1378	1336	1206	1330	1319
29.6	1372	1393	1303	1329	1321	1256	1479	1308
29.62	1300	1425	1316	1284	1304	1235	1353	1317
29.64	1308	1322	1344	1323	1219	1361	1212	1257
29.66	1264	1327	1331	1342	1327	1272	1285	1227
29.68	1349	1379	1289	1402	1361	1300	1341	1267
29.7	1418	1377	1331	1411	1369	1386	1295	1310
29.72	1352	1333	1353	1351	1320	1313	1358	1245
29.74	1273	1312	1289	1297	1356	1259	1346	1250
29.76	1329	1349	1379	1387	1375	1350	1202	1340
29.78	1375	1341	1326	1377	1316	1378	1204	1290
29.8	1410	1287	1337	1273	1231	1310	1251	1254
29.82	1384	1319	1256	1269	1222	1178	1289	1207
29.84	1343	1310	1325	1278	1271	1158	1303	1395
29.86	1345	1281	1233	1363	1289	1219	1261	1408
29.88	1339	1295	1193	1293	1266	1254	1121	1243
29.9	1396	1281	1341	1279	1189	1206	1125	1204
29.92	1374	1233	1268	1281	1215	1270	1169	1221
29.94	1290	1282	1239	1257	1284	1301	1132	1210
29.96	1355	1242	1354	1316	1277	1224	1150	1248
29.98	1253	1137	1334	1288	1248	1181	1134	1168
30	1336	1267	1267	1317	1361	1240	1201	1226
30.02	1326	1307	1261	1205	1292	1329	1271	1259
30.04	1241	1208	1216	1278	1232	1235	1198	1163
30.06	1216	1336	1328	1408	1222	1168	1236	1208
30.08	1224	1282	1324	1290	1232	1155	1255	1171
30.1	1302	1249	1355	1315	1293	1214	1263	1188
30.12	1398	1215	1284	1407	1298	1279	1183	1261
30.14	1282	1196	1216	1306	1337	1290	1231	1169
30.16	1222	1268	1232	1302	1291	1346	1212	1145
30.18	1278	1283	1270	1275	1197	1274	1254	1192
30.2	1292	1319	1329	1255	1325	1254	1369	1218
30.22	1354	1294	1275	1211	1239	1162	1172	1268
30.24	1456	1233	1237	1251	1120	1188	1153	1229
30.26	1406	1371	1287	1239	1185	1286	1255	1254
30.28	1270	1344	1344	1312	1253	1255	1200	1246
30.3	1310	1333	1339	1309	1377	1210	1193	1326
30.32	1203	1336	1318	1315	1304	1222	1296	1338
30.34	1341	1335	1285	1367	1297	1261	1264	1271
30.36	1425	1346	1300	1282	1366	1346	1393	1222
30.38	1407	1315	1329	1237	1308	1319	1287	1239
30.4	1322	1425	1401	1197	1401	1338	1245	1332
30.42	1304	1394	1316	1281	1406	1333	1320	1272
30.44	1347	1327	1332	1313	1365	1230	1279	1344
30.46	1305	1427	1359	1381	1362	1246	1333	1380
30.48	1325	1388	1401	1425	1340	1256	1339	1363
30.5	1400	1423	1451	1291	1293	1368	1395	1310
30.52	1429	1472	1399	1373	1308	1264	1401	1373
30.54	1496	1369	1409	1335	1316	1314	1457	1369
30.56	1438	1359	1339	1362	1352	1320	1383	1300
30.58	1347	1309	1407	1436	1348	1292	1375	1282
30.6	1466	1471	1443	1437	1409	1414	1417	1342
30.62	1499	1449	1470	1364	1424	1394	1457	1365
30.64	1310	1404	1417	1380	1417	1335	1315	1250
30.66	1484	1438	1382	1426	1368	1323	1317	1376
30.68	1393	1333	1323	1351	1334	1307	1307	1424
30.7	1318	1377	1309	1331	1451	1396	1303	1270
30.72	1425	1474	1406	1333	1412	1414	1311	1170
30.74	1342	1274	1430	1350	1454	1353	1275	1328
30.76	1322	1303	1407	1400	1403	1328	1408	1342
30.78	1344	1381	1301	1299	1334	1280	1349	1258
30.8	1420	1315	1353	1349	1305	1310	1211	1310
30.82	1425	1226	1411	1444	1264	1252	1171	1156
30.84	1384	1322	1300	1391	1176	1210	1247	1150
30.86	1276	1355	1273	1385	1235	1303	1214	1301
30.88	1240	1276	1236	1278	1277	1286	1211	1263
30.9	1332	1263	1293	1285	1261	1300	1265	1164
30.92	1273	1271	1251	1243	1156	1272	1259	1138
30.94	1264	1264	1315	1263	1302	1222	1263	1201
30.96	1241	1231	1299	1287	1291	1174	1241	1245
30.98	1198	1220	1294	1295	1163	1236	1200	1209
31	1318	1311	1429	1341	1161	1356	1255	1136
31.02	1424	1317	1324	1276	1339	1386	1286	1240
31.04	1312	1238	1322	1371	1271	1203	1254	1398
31.06	1293	1316	1378	1415	1308	1274	1245	1329
31.08	1356	1376	1302	1315	1297	1266	1208	1277
31.1	1350	1417	1397	1345	1305	1308	1229	1304
31.12	1376	1461	1369	1225	1297	1324	1237	1326
31.14	1366	1403	1392	1409	1386	1306	1354	1334
31.16	1397	1390	1384	1401	1392	1391	1213	1316
31.18	1362	1311	1313	1344	1329	1302	1167	1321
31.2	1432	1351	1397	1379	1327	1376	1489	1338
31.22	1365	1370	1361	1363	1308	1344	1533	1418
31.24	1445	1443	1269	1264	1372	1394	1330	1443
31.26	1418	1485	1438	1425	1413	1500	1288	1397
31.28	1448	1440	1437	1456	1439	1364	1298	1351
31.3	1466	1431	1395	1457	1449	1346	1415	1380
31.32	1417	1378	1383	1360	1384	1442	1433	1362
31.34	1416	1429	1343	1308	1419	1353	1416	1296
31.36	1352	1303	1335	1378	1464	1354	1373	1355
31.38	1351	1288	1394	1410	1344	1337	1346	1360
31.4	1384	1357	1405	1347	1395	1292	1249	1416
31.42	1337	1404	1290	1315	1321	1331	1245	1367
31.44	1302	1291	1233	1338	1369	1273	1235	1212
31.46	1389	1293	1295	1370	1291	1347	1249	1252
31.48	1276	1295	1336	1242	1235	1172	1209	1178
31.5	1176	1175	1307	1253	1247	1154	1193	1302
31.52	1229	1158	1316	1221	1222	1193	1224	1192
31.54	1174	1202	1195	1154	1172	1161	1211	1142
31.56	1232	1180	1273	1215	1366	1195	1169	1157
31.58	1176	1254	1269	1300	1267	1200	1164	1115
31.6	1236	1305	1231	1229	1197	1260	1241	1204
31.62	1239	1198	1237	1207	1235	1221	1189	1192
31.64	1231	1207	1202	1262	1229	1232	1170	1100
31.66	1280	1241	1171	1218	1350	1202	1261	1077
31.68	1306	1264	1196	1209	1297	1235	1251	1188
31.7	1244	1301	1261	1271	1255	1282	1299	1230
31.72	1287	1209	1391	1452	1369	1280	1465	1096
31.74	1325	1276	1430	1363	1304	1281	1492	1061
31.76	1354	1357	1446	1347	1379	1440	1418	1218
31.78	1449	1461	1451	1418	1534	1419	1489	1318
31.8	1532	1535	1507	1501	1579	1534	1565	1454
31.82	1732	1670	1593	1594	1645	1503	1629	1486
31.84	1720	1634	1672	1618	1638	1665	1702	1519
31.86	1709	1731	1791	1848	1773	1813	1722	1639
31.88	1761	1860	1873	1949	1912	1819	1841	1701
31.9	1950	1873	2023	1929	1887	1862	1971	1824
31.92	2027	2045	2058	2028	1950	1925	1951	1899
31.94	2022	1982	1960	2032	1992	1958	1889	1984
31.96	1965	2009	2144	2079	1963	2004	1952	1912
31.98	1950	2002	1990	2005	1888	2062	1889	1913
32	2054	2029	2063	2003	2003	1978	1917	2000
32.02	1989	1907	2004	1910	1998	1896	1920	1878
32.04	1823	1824	1907	1781	1866	1826	1865	1868
32.06	1798	1750	1856	1778	1873	1746	1753	1947
32.08	1768	1574	1705	1668	1695	1549	1570	1779
32.1	1626	1563	1485	1551	1507	1512	1501	1656
32.12	1458	1430	1442	1534	1471	1515	1393	1631
32.14	1351	1332	1358	1456	1462	1285	1224	1444
32.16	1273	1301	1272	1364	1308	1200	1235	1300
32.18	1182	1243	1277	1170	1220	1181	1184	1339
32.2	1156	1227	1099	1105	1211	1074	1151	1262
32.22	1157	1091	1018	1085	1169	1116	1080	1179
32.24	1051	981	987	1124	988	1094	983	1109
32.26	1003	1059	987	1010	1056	1030	1004	994
32.28	981	1105	1072	962	1028	1001	952	932
32.3	1040	1075	993	919	1021	930	935	1026
32.32	1037	963	986	980	955	988	938	1047
32.34	1049	953	992	953	954	1015	1009	988
32.36	1041	979	963	994	927	963	908	972
32.38	1009	899	990	1009	853	927	880	883
32.4	962	909	961	1009	965	954	911	914
32.42	907	1007	1006	1011	1080	881	905	910
32.44	895	992	1012	863	951	853	807	820
32.46	965	892	964	894	939	910	848	830
32.48	927	870	932	929	938	782	877	865
32.5	936	1003	963	907	965	872	831	894
32.52	1023	944	928	891	942	853	857	837
32.54	989	905	890	891	1023	810	935	860
32.56	881	913	847	918	924	936	964	901
32.58	849	943	877	912	917	815	878	830
32.6	922	911	923	933	953	788	785	886
32.62	872	862	941	859	901	800	801	824
32.64	959	861	846	831	920	812	829	843
32.66	966	816	910	777	901	949	870	831
32.68	863	870	886	767	895	842	920	767
32.7	940	971	865	809	869	868	875	880
32.72	918	950	917	901	864	871	844	862
32.74	905	921	852	902	849	755	855	878
32.76	836	904	939	900	986	855	830	859
32.78	853	795	929	867	978	988	812	941
32.8	964	835	951	789	901	936	839	898
32.82	1050	878	889	854	899	885	810	782
32.84	903	866	869	902	871	860	846	733
32.86	920	871	856	906	863	864	895	849
32.88	865	865	858	832	905	821	867	835
32.9	838	921	877	869	905	858	889	814
32.92	808	817	844	809	778	793	843	802
32.94	810	749	794	809	758	749	836	820
32.96	859	860	858	781	814	824	873	777
32.98	824	876	898	756	807	845	844	878
33	842	909	865	891	803	808	835	788
33.02	798	923	857	808	836	789	778	797
33.04	850	819	756	759	829	747	791	794
33.06	818	805	766	806	843	770	902	830
33.08	729	744	816	826	814	816	801	796
33.1	828	831	855	895	815	732	803	884
33.12	861	747	882	905	929	765	819	881
33.14	799	759	860	836	830	843	781	765
33.16	805	798	890	833	797	808	760	851
33.18	807	887	841	827	878	764	866	811
33.2	828	911	689	793	847	756	863	882
33.22	893	869	766	832	812	772	845	901
33.24	875	889	887	931	891	845	775	772
33.26	945	822	810	850	828	845	842	856
33.28	847	842	885	858	777	844	876	893
33.3	804	773	863	921	779	906	857	722
33.32	776	865	762	810	784	778	759	782
33.34	871	891	789	784	794	734	755	836
33.36	921	967	814	865	835	817	848	753
33.38	898	898	865	837	799	745	791	792
33.4	898	861	865	877	775	790	829	892
33.42	892	926	812	918	828	824	838	790
33.44	867	863	839	869	726	799	906	766
33.46	873	855	868	818	810	824	768	832
33.48	853	825	803	834	809	757	813	824
33.5	776	899	799	885	763	748	793	848
33.52	799	942	825	858	774	837	797	835
33.54	792	864	963	770	724	820	770	734
33.56	798	812	911	800	778	776	797	765
33.58	854	789	770	769	756	799	767	776
33.6	848	807	815	833	811	758	717	778
33.62	740	833	860	826	870	768	740	770
33.64	793	829	817	797	840	803	694	820
33.66	808	805	781	807	780	753	742	777
33.68	780	808	756	819	769	754	756	736
33.7	800	849	799	903	761	838	687	718
33.72	795	820	708	891	792	777	718	695
33.74	765	814	687	816	770	777	864	687
33.76	772	810	780	758	743	755	763	769
33.78	708	728	757	790	732	783	659	755
33.8	772	793	719	803	763	806	789	808
33.82	749	779	777	766	824	660	899	764
33.84	819	763	750	737	716	696	760	662
33.86	768	873	707	732	690	863	779	728
33.88	794	849	706	739	700	790	705	705
33.9	800	781	761	719	753	660	707	726
33.92	749	676	718	753	773	690	791	714
33.94	739	736	742	730	709	780	747	717
33.96	787	759	794	668	788	774	645	678
33.98	718	645	713	702	764	727	626	699
34	702	699	629	731	719	670	753	730
34.02	780	805	778	668	786	745	764	720
34.04	682	774	630	719	777	661	690	645
34.06	656	673	780	747	736	645	692	662
34.08	687	699	835	722	659	691	668	671
34.1	680	685	725	757	611	732	687	714
34.12	689	695	734	737	617	737	631	702
34.14	684	650	794	695	627	751	659	661
34.16	681	716	723	708	673	651	680	653
34.18	742	675	725	645	616	651	651	688
34.2	744	711	753	677	705	814	657	622
34.22	719	735	727	717	727	710	697	712
34.24	739	656	705	689	701	666	642	656
34.26	712	600	701	663	643	671	678	653
34.28	700	675	755	762	644	738	735	699
34.3	760	709	719	755	687	654	737	660
34.32	598	712	713	650	673	625	613	762
34.34	611	674	685	693	621	700	622	846
34.36	688	673	630	684	633	726	627	696
34.38	655	689	669	637	641	684	516	613
34.4	652	703	655	701	717	608	615	622
34.42	634	676	637	685	746	495	578	564
34.44	623	670	655	706	577	669	569	602
34.46	629	704	668	584	656	646	623	615
34.48	623	680	628	641	670	655	666	595
34.5	696	735	603	661	655	654	685	664
34.52	681	690	636	620	712	628	648	669
34.54	606	670	614	686	675	600	669	657
34.56	588	658	604	681	640	541	608	581
34.58	555	616	627	627	549	595	563	590
34.6	692	731	617	637	627	592	607	534
34.62	653	712	652	730	553	624	600	627
34.64	625	651	700	686	635	542	531	573
34.66	712	691	681	620	712	635	646	590
34.68	654	632	656	596	652	596	630	660
34.7	586	649	707	669	569	572	609	636
34.72	593	660	600	678	615	616	534	556
34.74	601	544	692	607	604	586	532	585
34.76	593	599	649	694	605	559	666	527
34.78	576	663	553	674	539	612	613	506
34.8	598	609	589	661	499	644	577	534
34.82	547	610	652	628	533	556	659	548
34.84	579	554	565	568	578	549	578	529
34.86	632	638	585	598	632	616	555	515
34.88	588	624	569	587	586	593	552	550
34.9	698	583	631	607	535	580	495	592
34.92	692	636	642	619	571	549	546	575
34.94	541	602	604	619	580	545	539	581
34.96	515	604	670	609	506	587	545	606
34.98	627	672	658	697	544	591	633	565
35	648	665	563	603	587	534	573	520
35.02	625	611	549	531	509	579	499	692
35.04	639	537	610	611	596	561	466	589
35.06	678	565	575	545	576	524	604	593
35.08	621	628	655	539	579	556	601	577
35.1	562	635	593	595	599	584	551	614
35.12	577	659	584	610	602	514	526	582
35.14	651	627	621	589	626	521	551	511
35.16	629	609	610	590	554	556	658	637
35.18	573	579	523	524	524	483	563	599
35.2	582	597	553	495	589	546	565	496
35.22	604	564	596	662	560	490	611	543
35.24	594	638	624	558	561	556	501	508
35.26	514	694	527	507	549	618	422	482
35.28	455	561	562	546	560	570	533	480
35.3	552	541	581	589	589	538	625	580
35.32	576	637	622	568	527	512	559	585
35.34	518	583	549	595	534	534	529	487
35.36	572	600	571	579	599	564	584	545
35.38	517	543	607	559	560	561	644	609
35.4	570	591	609	587	535	580	541	572
35.42	486	571	553	644	586	567	433	523
35.44	507	521	509	592	494	541	458	540
35.46	585	568	519	589	583	605	622	584
35.48	548	563	596	517	592	514	576	543
35.5	550	595	567	503	559	616	567	490
35.52	608	544	553	566	552	589	556	487
35.54	591	652	587	506	474	445	470	494
35.56	587	601	576	551	547	405	500	535
35.58	513	556	452	524	498	434	533	617
35.6	496	691	541	511	557	518	465	504
35.62	566	610	655	548	517	513	465	614
35.64	601	606	598	574	448	499	505	558
35.66	527	612	595	551	550	570	482	544
35.68	540	529	588	539	550	586	498	542
35.7	616	503	609	603	559	442	589	558
35.72	610	500	566	517	497	516	608	553
35.74	508	549	547	517	470	608	497	536
35.76	523	588	554	552	539	523	572	524
35.78	611	556	568	480	539	503	537	479
35.8	570	591	515	509	601	498	555	510
35.82	519	505	526	570	615	430	611	611
35.84	558	498	631	496	501	546	541	583
35.86	567	646	628	532	468	463	555	521
35.88	509	526	540	553	487	433	603	525
35.9	526	547	531	565	451	516	499	504
35.92	592	597	657	632	409	556	432	559
35.94	565	592	566	608	443	479	561	478
35.96	504	546	529	555	581	457	483	498
35.98	553	535	461	509	492	465	499	461
36	516	525	525	483	457	552	515	492
36.02	387	604	533	533	596	615	571	511
36.04	516	532	541	618	577	563	621	491
36.06	516	575	608	686	497	457	468	549
36.08	489	548	579	502	563	450	399	514
36.1	598	527	529	509	599	572	483	518
36.12	598	608	552	562	496	532	500	520
36.14	651	567	509	572	555	460	509	539
36.16	547	573	562	595	523	490	514	572
36.18	547	517	529	573	550	559	540	504
36.2	582	537	553	551	543	582	567	598
36.22	642	656	540	583	615	573	635	596
36.24	733	647	591	570	644	633	602	598
36.26	718	645	670	612	639	610	570	558
36.28	689	698	692	634	656	594	576	613
36.3	792	617	697	619	689	616	705	636
36.32	788	687	764	588	618	626	700	579
36.34	696	587	540	621	684	636	597	529
36.36	646	555	571	662	631	637	571	632
36.38	703	665	606	565	611	556	505	542
36.4	576	639	585	483	527	490	519	504
36.42	532	556	599	569	486	490	507	510
36.44	507	513	577	517	544	467	517	480
36.46	466	454	514	523	437	522	501	399
36.48	476	540	547	549	458	494	452	425
36.5	428	547	567	523	607	386	425	428
36.52	410	562	469	484	412	456	448	426
36.54	443	522	438	516	389	468	538	416
36.56	465	463	451	486	474	422	487	414
36.58	462	498	475	391	438	400	456	445
36.6	448	493	453	493	433	452	421	480
36.62	490	465	453	509	390	459	362	431
36.64	469	452	483	403	430	407	395	471
36.66	466	429	483	486	482	433	433	474
36.68	487	421	454	452	453	425	361	457
36.7	476	533	453	429	457	382	379	448
36.72	418	500	415	432	468	441	471	436
36.74	502	453	449	470	481	431	464	435
36.76	500	508	409	507	442	400	426	536
36.78	457	453	414	429	442	333	414	395
36.8	460	469	543	425	511	418	457	450
36.82	453	422	467	477	550	476	422	419
36.84	420	449	398	476	416	469	454	336
36.86	504	468	414	492	471	428	449	355
36.88	490	452	424	467	459	406	380	321
36.9	514	511	441	461	465	392	435	354
36.92	458	521	535	458	521	380	489	421
36.94	377	440	502	427	456	396	406	502
36.96	413	519	522	472	399	430	425	412
36.98	425	483	492	474	410	406	495	406
37	414	409	485	415	421	354	433	434
37.02	463	474	506	369	449	405	413	424
37.04	496	498	416	481	374	509	425	390
37.06	455	456	473	497	422	444	400	470
37.08	449	435	386	417	480	404	412	503
37.1	446	437	387	485	425	460	395	414
37.12	388	372	413	440	411	415	396	366
37.14	377	410	432	448	397	405	357	428
37.16	426	452	451	504	476	401	334	361
37.18	409	449	496	441	491	396	389	388
37.2	492	415	423	383	425	352	453	392
37.22	387	398	421	471	375	444	461	403
37.24	340	479	440	412	401	447	379	384
37.26	359	489	401	461	443	395	385	342
37.28	367	472	425	486	480	381	374	389
37.3	548	443	429	479	469	396	503	444
37.32	532	492	403	457	417	412	482	418
37.34	353	380	422	428	449	476	391	321
37.36	421	444	519	446	451	476	373	381
37.38	420	451	503	486	413	413	375	316
37.4	434	399	455	495	485	398	375	356
37.42	411	414	423	512	434	393	381	478
37.44	426	503	476	414	348	433	401	461
37.46	462	458	443	414	382	382	377	477
37.48	421	418	505	377	358	346	401	416
37.5	386	363	475	417	455	396	401	424
37.52	490	348	367	429	462	360	390	343
37.54	469	429	407	487	459	348	385	334
37.56	384	443	484	526	553	400	435	342
37.58	491	469	421	418	514	429	428	418
37.6	478	527	425	487	453	340	457	416
37.62	375	449	391	476	489	424	415	364
37.64	416	384	438	404	460	438	464	470
37.66	429	420	498	465	442	450	379	468
37.68	472	396	468	459	489	464	430	452
37.7	536	379	547	545	445	370	503	430
37.72	454	421	519	543	444	391	474	394
37.74	479	440	506	506	469	503	494	407
37.76	498	540	421	537	422	499	477	443
37.78	569	517	408	493	431	436	441	386
37.8	536	535	479	453	457	418	445	432
37.82	482	477	533	426	436	490	453	485
37.84	517	484	534	514	509	514	467	446
37.86	540	475	521	431	429	498	391	508
37.88	556	480	520	459	446	425	539	416
37.9	524	513	611	511	491	434	465	462
37.92	419	524	589	463	480	446	397	521
37.94	478	523	514	486	464	487	489	434
37.96	555	552	489	525	508	484	448	503
37.98	502	454	416	500	467	496	503	475
38	536	451	513	509	521	486	533	542
38.02	606	512	627	615	542	498	440	434
38.04	618	611	472	499	427	525	470	455
38.06	582	603	533	531	428	515	516	503
38.08	485	605	553	563	634	509	481	523
38.1	526	579	503	593	549	468	459	498
38.12	562	541	572	582	482	492	535	430
38.14	545	552	592	517	500	671	543	429
38.16	511	618	562	546	571	610	622	513
38.18	597	554	555	506	588	533	627	532
38.2	616	569	591	515	539	572	677	584
38.22	539	607	650	600	553	578	668	578
38.24	708	576	718	640	661	621	594	623
38.26	722	684	677	644	597	583	565	596
38.28	705	709	648	624	660	622	595	624
38.3	740	669	587	677	699	692	595	556
38.32	706	670	577	615	721	645	665	608
38.34	638	700	714	715	613	685	577	595
38.36	679	785	727	639	690	706	658	691
38.38	692	699	637	715	624	599	672	737
38.4	782	589	751	827	695	660	597	676
38.42	701	698	798	713	775	676	615	641
38.44	630	747	774	680	771	663	689	662
38.46	654	719	658	690	706	661	715	692
38.48	637	726	684	728	695	735	757	672
38.5	706	725	705	751	681	694	705	642
38.52	771	713	702	640	760	664	716	687
38.54	737	694	751	582	756	661	719	662
38.56	663	679	673	616	770	806	680	728
38.58	623	738	667	705	683	675	642	753
38.6	712	659	753	719	675	702	631	682
38.62	655	719	672	627	657	729	732	698
38.64	646	742	615	658	612	667	775	658
38.66	685	724	637	668	686	794	636	712
38.68	758	710	654	653	675	732	658	693
38.7	768	691	649	747	677	664	671	712
38.72	732	712	713	750	713	740	762	778
38.74	749	816	739	623	712	601	734	801
38.76	657	713	743	628	641	630	613	707
38.78	563	653	716	637	605	670	629	546
38.8	574	623	645	743	561	624	635	536
38.82	569	545	534	645	559	615	618	494
38.84	542	648	526	615	514	608	571	513
38.86	587	639	619	504	533	481	541	503
38.88	517	536	579	497	471	402	489	514
38.9	548	479	533	493	471	444	449	634
38.92	577	447	583	511	483	481	493	541
38.94	438	499	588	511	536	434	485	543
38.96	445	496	455	434	528	426	451	518
38.98	452	495	511	481	508	384	477	500
39	444	463	391	473	451	450	423	462
39.02	423	467	483	500	481	389	354	405
39.04	433	466	497	411	444	371	392	407
39.06	336	472	380	418	496	488	367	452
39.08	411	468	394	415	421	442	419	457
39.1	396	449	389	369	327	380	467	448
39.12	359	430	410	410	391	413	446	481
39.14	411	473	430	430	422	398	377	398
39.16	454	405	449	407	414	357	403	434
39.18	371	414	410	351	411	393	278	424
39.2	372	405	447	361	451	350	345	390
39.22	369	366	450	412	377	396	372	376
39.24	363	323	453	422	382	362	334	389
39.26	381	377	464	427	360	351	381	371
39.28	371	372	395	370	343	334	389	389
39.3	396	419	365	363	367	324	399	374
39.32	372	409	286	327	380	296	339	342
39.34	363	332	307	358	434	379	324	389
39.36	381	357	331	401	351	340	351	362
39.38	365	356	377	272	293	257	279	365
39.4	436	349	471	321	393	268	331	352
39.42	446	380	396	343	379	332	279	359
39.44	349	311	371	359	349	416	262	316
39.46	335	284	307	357	328	380	254	260
39.48	285	326	315	281	302	294	269	284
39.5	362	317	399	309	303	320	323	278
39.52	342	334	331	374	372	239	307	252
39.54	186	369	248	367	314	255	265	319
39.56	237	233	312	373	250	262	226	298
39.58	287	242	347	353	253	250	281	162
39.6	298	283	329	257	255	296	287	190
39.62	249	319	361	293	297	348	201	254
39.64	233	274	346	406	268	290	256	324
39.66	303	315	318	282	376	236	289	261
39.68	271	232	249	235	269	269	245	250
39.7	326	307	313	291	233	244	265	338
39.72	305	367	372	376	247	263	237	291
39.74	278	367	209	279	368	200	233	206
39.76	257	275	317	291	237	208	269	285
39.78	276	257	291	286	236	264	213	279
39.8	338	285	285	287	275	218	263	274
39.82	321	323	350	286	264	216	305	244
39.84	265	299	278	249	270	338	332	230
39.86	183	278	341	245	211	263	302	280
39.88	195	246	307	206	273	189	317	252
39.9	316	317	309	359	339	222	299	262
39.92	307	289	301	301	308	291	231	263
39.94	285	324	284	277	318	249	267	272
39.96	296	274	342	288	323	198	265	251
39.98	257	250	274	244	239	202	293	215
40	224	259	231	255	237	284	279	212
40.02	308	265	286	271	329	295	340	231
40.04	251	323	279	262	261	276	276	164
40.06	226	314	327	208	264	288	272	177
40.08	240	277	313	211	220	291	254	231
40.1	328	291	249	265	223	166	239	306
40.12	254	293	243	289	268	192	261	257
40.14	230	322	276	336	251	199	223	202
40.16	261	328	206	289	244	268	163	219
40.18	266	338	214	260	272	236	179	235
40.2	214	277	215	297	237	260	283	216
40.22	257	303	284	304	260	243	247	198
40.24	315	280	185	274	235	241	178	184
40.26	216	222	307	312	295	232	186	162
40.28	171	269	233	288	333	175	139	262
40.3	230	231	197	265	353	228	267	290
40.32	143	321	242	174	294	320	313	181
40.34	232	238	233	230	284	218	228	197
40.36	287	334	239	244	253	289	212	265
40.38	230	333	294	230	157	248	212	211
40.4	224	255	269	279	221	210	175	296
40.42	262	236	274	283	258	195	167	320
40.44	221	230	269	260	239	182	285	237
40.46	313	266	276	266	263	199	272	197
40.48	249	286	272	257	229	199	199	215
40.5	190	291	257	229	247	228	269	306
40.52	289	242	242	200	226	239	266	188
40.54	239	222	286	232	224	213	202	294
40.56	235	266	368	232	218	235	170	278
40.58	253	287	300	285	201	188	211	271
40.6	278	167	263	289	225	178	287	208
40.62	254	290	266	253	239	147	262	161
40.64	208	351	277	239	165	209	137	214
40.66	167	296	203	328	144	248	179	250
40.68	181	298	175	284	170	265	269	203
40.7	242	279	223	197	215	236	217	236
40.72	247	306	279	230	227	225	197	211
40.74	308	257	208	282	276	108	175	190
40.76	277	263	220	326	215	150	125	254
40.78	186	288	266	231	156	202	168	190
40.8	198	271	227	247	193	246	289	156
40.82	269	277	300	262	226	205	300	247
40.84	322	321	285	253	316	284	261	290
40.86	262	259	316	287	306	253	264	234
40.88	233	261	230	243	284	208	150	215
40.9	298	287	235	269	301	232	235	278
40.92	323	241	238	252	297	273	336	263
40.94	282	268	293	270	226	207	242	228
40.96	237	263	291	257	300	276	270	186
40.98	246	286	258	232	352	265	249	185
41	360	319	229	231	237	256	239	228
41.02	297	293	168	287	232	261	303	242
41.04	269	359	271	315	252	237	305	241
41.06	264	326	305	314	268	250	258	263
41.08	214	290	276	313	289	254	272	329
41.1	216	329	253	325	309	264	297	268
41.12	269	280	364	328	245	231	266	226
41.14	259	269	296	294	317	250	275	264
41.16	261	384	349	260	334	215	240	223
41.18	329	385	345	281	319	259	231	230
41.2	358	359	353	327	325	336	303	256
41.22	323	311	337	291	312	269	277	205
41.24	268	305	298	146	223	227	186	205
41.26	324	293	356	252	245	174	208	232
41.28	272	304	275	291	232	253	292	202
41.3	242	311	261	301	277	250	223	216
41.32	218	309	298	257	229	256	210	234
41.34	255	302	214	311	221	293	213	221
41.36	291	330	255	323	262	230	230	219
41.38	231	272	240	293	250	257	281	254
41.4	264	259	141	227	317	288	187	282
41.42	254	250	196	255	252	293	193	246
41.44	226	238	249	370	174	184	246	213
41.46	252	269	251	262	173	173	245	205
41.48	236	188	273	157	209	231	243	201
41.5	192	223	201	201	273	234	259	184
41.52	233	178	137	172	263	201	253	295
41.54	164	203	159	232	151	173	173	225
41.56	159	278	261	194	99	238	139	163
41.58	186	243	263	212	193	198	156	182
41.6	178	247	221	255	151	210	263	160
41.62	221	229	197	252	177	192	214	202
41.64	138	215	209	222	215	243	148	161
41.66	134	260	193	228	136	221	194	142
41.68	147	209	159	223	99	206	217	136
41.7	180	257	235	203	195	130	215	116
41.72	164	249	257	262	217	157	132	150
41.74	147	182	145	146	167	194	191	159
41.76	216	223	205	193	193	161	264	152
41.78	230	252	170	136	169	124	163	209
41.8	236	219	191	233	237	172	245	104
41.82	138	179	233	282	210	164	254	223
41.84	153	162	155	209	196	100	147	206
41.86	222	202	223	178	282	193	159	203
41.88	257	231	259	236	175	243	208	168
41.9	262	217	257	131	175	220	209	210
41.92	224	216	199	151	175	234	258	207
41.94	211	239	130	209	117	211	139	158
41.96	275	248	159	207	158	131	138	210
41.98	217	240	190	130	221	96	183	172
42	214	255	163	163	185	156	177	174
42.02	205	204	154	181	193	198	163	119
42.04	183	236	105	118	245	206	161	149
42.06	216	243	203	205	185	165	216	160
42.08	223	241	272	272	177	213	225	190
42.1	218	177	239	225	173	232	211	194
42.12	230	236	190	79	168	248	132	183
42.14	191	234	200	130	169	125	97	132
42.16	192	198	220	187	207	86	223	231
42.18	131	220	216	204	113	203	195	267
42.2	160	243	175	149	113	158	195	178
42.22	156	242	207	241	100	173	191	182
42.24	107	251	167	166	192	223	151	224
42.26	117	248	155	229	125	89	163	229
42.28	149	225	174	201	153	143	151	186
42.3	76	253	151	155	215	188	155	186
42.32	160	132	122	239	235	108	182	111
42.34	135	154	176	179	166	91	184	176
42.36	211	230	180	232	201	174	198	142
42.38	249	217	174	222	167	220	160	189
42.4	182	185	209	193	197	188	145	182
42.42	146	208	175	196	189	172	131	117
42.44	185	144	106	159	117	189	95	159
42.46	209	167	148	153	176	87	106	134
42.48	151	231	208	161	171	136	144	166
42.5	162	207	195	125	169	170	175	100
42.52	241	72	169	192	194	136	178	162
42.54	181	74	149	190	97	195	133	147
42.56	172	177	164	120	76	166	96	159
42.58	129	232	151	151	215	166	102	146
42.6	94	275	163	171	203	214	167	192
42.62	146	254	238	166	151	184	201	183
42.64	155	150	231	186	232	189	190	110
42.66	164	236	181	197	202	125	136	195
42.68	174	261	128	149	174	120	133	124
42.7	186	211	219	177	123	186	209	200
42.72	199	161	259	184	135	186	224	155
42.74	143	200	215	98	230	197	177	159
42.76	130	197	170	109	242	224	120	127
42.78	117	179	209	175	174	76	109	190
42.8	114	207	177	199	197	202	111	164
42.82	185	165	182	189	272	290	177	148
42.84	143	172	206	192	209	106	145	146
42.86	190	213	213	164	235	104	201	121
42.88	182	249	148	149	129	168	176	199
42.9	180	161	185	75	125	188	181	146
42.92	115	233	258	237	159	179	153	125
42.94	126	205	196	211	109	97	178	233
42.96	197	191	75	159	253	94	223	197
42.98	269	168	186	208	217	192	175	122
43	194	143	313	149	151	158	131	150
43.02	146	143	178	169	155	110	82	214
43.04	132	132	195	244	238	142	147	140
43.06	123	200	228	161	236	172	173	84
43.08	136	203	209	188	220	140	174	115
43.1	130	223	237	229	151	126	173	170
43.12	134	266	198	127	96	135	197	217
43.14	196	208	116	125	134	218	178	117
43.16	228	168	78	210	149	254	254	153
43.18	137	203	151	190	192	174	138	121
43.2	174	217	247	203	195	116	75	76
43.22	223	249	219	149	177	193	188	117
43.24	156	180	184	210	179	210	156	142
43.26	155	171	160	196	218	120	179	174
43.28	156	248	183	183	135	138	127	150
43.3	214	293	215	219	151	182	175	140
43.32	183	285	189	133	150	190	214	174
43.34	136	243	180	193	161	188	169	208
43.36	174	196	244	202	257	141	229	174
43.38	193	264	214	150	229	178	166	222
43.4	174	207	241	239	199	172	105	224
43.42	210	114	207	278	208	209	208	157
43.44	194	269	213	211	274	193	200	97
43.46	216	243	285	170	252	157	171	229
43.48	228	248	226	149	280	192	207	224
43.5	192	267	205	209	297	158	165	168
43.52	200	270	279	198	221	162	145	198
43.54	162	348	279	220	223	230	190	174
43.56	106	269	220	236	232	184	183	193
43.58	163	143	216	210	176	127	166	220
43.6	204	165	283	231	193	148	205	150
43.62	139	260	216	162	194	145	231	137
43.64	226	282	210	212	194	168	215	245
43.66	303	182	234	254	273	247	215	260
43.68	266	210	216	195	261	214	226	254
43.7	210	267	259	193	259	196	217	204
43.72	221	313	226	216	223	242	256	258
43.74	216	291	243	236	154	179	240	253
43.76	232	297	290	214	317	214	229	236
43.78	326	265	241	242	283	245	275	270
43.8	318	257	303	283	257	200	261	298
43.82	269	378	338	258	254	243	251	212
43.84	234	322	264	266	291	255	278	145
43.86	343	305	264	266	369	214	238	319
43.88	254	300	290	273	279	275	270	289
43.9	272	271	321	395	267	286	313	248
43.92	325	233	308	383	339	259	261	299
43.94	260	320	243	326	311	329	318	259
43.96	307	376	229	354	368	267	281	275
43.98	342	305	253	353	356	239	353	322
44	314	309	383	347	273	274	377	224
44.02	341	370	340	254	317	341	312	289
44.04	317	337	390	304	356	228	281	278
44.06	379	379	387	287	446	237	321	261
44.08	352	420	433	334	387	282	422	329
44.1	354	433	395	363	345	366	457	316
44.12	396	417	470	382	433	366	416	296
44.14	339	411	421	406	428	375	370	349
44.16	320	467	403	366	493	380	436	383
44.18	413	484	526	371	441	413	460	364
44.2	474	439	465	511	487	478	515	268
44.22	439	445	503	484	545	510	479	374
44.24	480	426	519	488	545	437	515	487
44.26	534	476	493	547	487	477	523	409
44.28	547	500	604	508	577	471	473	431
44.3	584	585	607	523	667	524	523	462
44.32	575	613	632	567	689	539	566	463
44.34	512	679	675	594	674	595	514	491
44.36	558	621	663	660	650	565	608	477
44.38	562	562	599	618	613	576	619	437
44.4	594	617	631	493	593	568	627	452
44.42	539	594	707	576	637	556	617	542
44.44	528	586	652	638	625	499	458	499
44.46	535	583	612	610	563	524	502	440
44.48	467	553	597	611	606	613	513	461
44.5	554	551	487	563	615	614	521	422
44.52	564	510	508	569	515	527	548	430
44.54	598	633	519	568	542	505	463	465
44.56	459	590	534	525	584	441	411	454
44.58	503	480	560	523	549	469	400	509
44.6	524	489	491	511	573	554	603	486
44.62	492	598	563	616	548	520	556	363
44.64	463	610	524	555	552	470	479	375
44.66	504	523	529	518	598	557	551	415
44.68	500	494	613	543	611	508	551	364
44.7	436	533	655	545	679	540	537	380
44.72	502	558	538	556	655	551	541	487
44.74	510	607	567	626	577	446	617	544
44.76	491	577	570	536	616	510	595	475
44.78	572	648	687	556	637	622	602	510
44.8	624	677	689	657	599	636	657	536
44.82	662	710	647	740	663	657	639	569
44.84	669	715	647	701	629	673	756	588
44.86	643	710	716	675	782	648	757	644
44.88	655	694	746	755	800	718	702	647
44.9	730	791	741	779	773	708	737	694
44.92	754	763	784	832	844	866	816	653
44.94	671	709	838	815	912	933	858	555
44.96	738	820	753	712	857	815	831	625
44.98	710	751	809	818	849	870	854	594
45	738	829	881	953	939	848	927	688
45.02	869	850	872	939	893	880	917	647
45.04	881	758	910	879	912	916	954	693
45.06	834	816	908	902	956	883	979	703
45.08	858	870	938	996	943	939	1073	650
45.1	968	1003	983	1067	1049	1050	1057	720
45.12	985	1108	1014	1087	1102	1169	1165	653
45.14	1049	1193	1254	1160	1298	1222	1154	769
45.16	1169	1151	1303	1284	1338	1372	1304	833
45.18	1289	1278	1431	1403	1479	1399	1495	931
45.2	1400	1491	1481	1545	1549	1658	1645	1004
45.22	1580	1700	1655	1802	1785	1908	1833	1042
45.24	1864	1917	1956	2042	2018	2222	2184	1265
45.26	2132	2257	2305	2258	2264	2582	2545	1399
45.28	2470	2566	2591	2544	2718	2924	2993	1556
45.3	2838	2927	3071	3067	3369	3364	3487	1720
45.32	3326	3497	3659	3545	3879	3981	4133	1929
45.34	4057	4295	4369	4111	4597	4905	5059	2443
45.36	5212	5016	5407	5324	5716	5965	6326	2997
45.38	6461	6181	6663	6400	7000	7246	7560	3486
45.4	7716	7871	8119	7895	8439	8996	9321	4194
45.42	9510	9553	9758	9563	10467	10924	11519	5335
45.44	11460	11351	11969	11312	12647	12938	13437	6413
45.46	13496	13465	14400	13802	14878	15508	15850	7810
45.48	15637	15500	16714	16328	17516	18222	18565	9434
45.5	17656	17817	18965	18831	20373	20794	21267	10994
45.52	19859	20248	21813	21693	23221	23681	24406	12693
45.54	21547	22270	24309	23801	25071	26620	26724	14580
45.56	22987	24124	25934	25676	27517	28399	28546	16259
45.58	23959	25434	27330	27318	29055	29828	29766	17491
45.6	24282	26073	27749	28165	29447	30626	30163	18752
45.62	24035	26120	28213	28888	30005	30836	30406	20188
45.64	23753	26161	28823	28934	30361	31001	30270	20402
45.66	23876	26511	28171	28855	30326	30747	30030	20633
45.68	23473	26101	27877	28494	29818	30040	29229	20516
45.7	22790	25757	27445	27997	29513	29172	28273	20000
45.72	22953	25482	27291	27802	29048	28841	27356	19717
45.74	22871	24933	27078	27211	28189	27921	26274	19174
45.76	22977	24561	26631	26886	27640	26845	24815	18459
45.78	23462	24454	26493	26594	27143	25881	23919	17885
45.8	23716	24253	26275	26367	26641	25018	23153	17072
45.82	24428	24405	26251	26467	26933	24527	22494	16473
45.84	24696	23733	26081	26342	26434	23813	21224	16089
45.86	25178	24051	25813	26245	25805	23134	20482	15539
45.88	24997	23837	25213	25469	25475	22407	19858	15021
45.9	24482	22781	24699	24583	24383	21128	18753	14304
45.92	23250	22024	24004	24013	23017	20098	17561	13947
45.94	21597	20125	22492	22469	21615	18468	16118	13251
45.96	19541	18398	20013	20384	19755	16585	14673	12518
45.98	17427	16580	17900	18239	17385	15025	12976	11616
46	15230	14699	15729	16051	15273	13150	11375	10598
46.02	13238	12771	13931	14089	13192	11330	9911	9457
46.04	11605	10676	11854	11904	11294	9695	8533	8501
46.06	9554	9186	10066	10299	9708	8219	7204	7203
46.08	7732	7609	8324	8695	8139	6799	6029	6265
46.1	6134	6089	6559	6805	6517	5492	4955	5274
46.12	4922	5012	5342	5360	5286	4566	3960	4487
46.14	3937	4001	4202	4432	4217	3607	3190	3805
46.16	3022	3034	3477	3402	3361	2869	2715	3051
46.18	2444	2499	2853	2767	2732	2327	2211	2463
46.2	2022	2051	2313	2299	2185	2014	1687	2042
46.22	1755	1840	1859	1807	1806	1583	1477	1649
46.24	1433	1537	1573	1584	1584	1331	1333	1465
46.26	1263	1354	1339	1262	1377	1140	1209	1238
46.28	1152	1184	1209	1148	1198	1035	1040	1084
46.3	1064	1063	1091	1089	1049	914	855	914
46.32	882	998	975	1041	968	860	791	791
46.34	808	918	864	914	929	844	797	750
46.36	802	754	811	835	930	794	683	731
46.38	681	691	817	798	868	756	676	579
46.4	642	693	779	677	729	740	625	620
46.42	523	700	715	650	630	656	568	628
46.44	538	655	626	581	691	588	565	472
46.46	568	603	579	642	712	557	596	494
46.48	534	609	570	644	610	540	464	485
46.5	572	611	535	579	559	550	493	470
46.52	503	547	479	577	523	543	540	361
46.54	400	472	494	510	538	548	513	424
46.56	513	485	579	505	485	486	416	460
46.58	551	435	533	466	441	429	363	454
46.6	448	461	539	453	493	366	401	424
46.62	378	457	485	527	387	408	421	321
46.64	436	491	470	454	380	454	376	332
46.66	436	499	421	415	461	408	319	319
46.68	371	482	414	413	445	401	340	287
46.7	350	407	409	403	425	378	307	396
46.72	380	376	432	385	392	310	241	405
46.74	382	353	417	410	432	349	268	372
46.76	380	397	417	377	386	375	318	339
46.78	356	365	379	339	382	323	337	288

## Sheet: Figure 6
Figure 6c								Figure 6d							Figure 6e								Figure 6f	cycle 1		cycle 2		cycle 3		cycle 4		cycle 5		cycle 6		cycle 7		cycle 8		cycle 9		cycle 10		Figure 6g			Figure 6i
	35 kΩ	40 kΩ	45 kΩ	50 kΩ	55 kΩ	60 kΩ			35 kΩ	40 kΩ	45 kΩ	50 kΩ	55 kΩ			35 kΩ	40 kΩ	45 kΩ	50 kΩ	55 kΩ	60 kΩ			42 kΩ		42 kΩ		42 kΩ		42 kΩ		42 kΩ		42 kΩ		42 kΩ		42 kΩ		42 kΩ		42 kΩ		Compositions	Output power (mW)		Frequency (MHz)	Magnitude(dB)	Time (μs)
Frequency (Hz)	Output power (mW)	Output power (mW)	Output power (mW)	Output power (mW)	Output power (mW)	Output power (mW)		Frequency (Hz)	Output power (mW)	Output power (mW)	Output power (mW)	Output power (mW)	Output power (mW)		Frequency (Hz)	Output voltage (V)	Output voltage (V)	Output voltage (V)	Output voltage (V)	Output voltage (V)	Output voltage (V)		Frequency (Hz)	Output power (mW)	Frequency (Hz)	Output power (mW)	Frequency (Hz)	Output power (mW)	Frequency (Hz)	Output power (mW)	Frequency (Hz)	Output power (mW)	Frequency (Hz)	Output power (mW)	Frequency (Hz)	Output power (mW)	Frequency (Hz)	Output power (mW)	Frequency (Hz)	Output power (mW)	Frequency (Hz)	Output power (mW)		Cu–BCTZ	0.07		0	-39.505	1.286e-05
370	0.15678	0.14425	0.13454	0.13529	0.13294	0.1307		415	0.3205	0.28895	0.26001	0.24798	0.23473		370	2.34251	2.40207	2.46058	2.60231	2.70402	2.80032		404	1.46335	404	1.64276	404	1.44523	404	1.32424	404	1.54363	404	1.44469	404	1.57134	404	1.54268	404	1.41549	404	1.47646		BS-PT bulk	0.013		4768.37	-39.5197	1.28608e-05
371	0.16362	0.14864	0.14561	0.13971	0.14142	0.13341		416	0.32993	0.29319	0.27885	0.25854	0.23636		371	2.39303	2.43837	2.55977	2.65453	2.78897	2.82926		405	1.66919	405	1.81366	405	1.61714	405	1.52649	405	1.745	405	1.6127	405	1.76001	405	1.71196	405	1.54678	405	1.61487		BCTZ bulk	0.099		9536.74	-39.5637	1.28616e-05
372	0.16517	0.16206	0.15011	0.15301	0.14283	0.14444		417	0.3348	0.31431	0.28776	0.26059	0.24708		372	2.40436	2.54607	2.599	2.77616	2.80278	2.94389		406	1.84469	406	1.91956	406	1.84119	406	1.76119	406	1.99037	406	1.80001	406	1.99513	406	1.91486	406	1.75832	406	1.81305		Randomly oriented BCTZ bulk	0.0184		14305.1	-39.6372	1.28624e-05
373	0.17353	0.16869	0.15213	0.15689	0.14847	0.14975		418	0.35949	0.32384	0.29113	0.27678	0.26137		373	2.46447	2.59761	2.61649	2.79989	2.85758	2.99754		407	2.09255	407	2.16336	407	2.01655	407	1.97544	407	2.23777	407	2.04698	407	2.25995	407	2.15724	407	1.98955	407	2.07552		textured BCTZ bulk	0.1805		19073.5	-39.7406	1.28632e-05
374	0.19006	0.17064	0.16409	0.1581	0.16083	0.15003		419	0.37018	0.33007	0.31255	0.28845	0.26436		374	2.57915	2.61255	2.71733	2.83501	2.97415	3.00034		408	2.37266	408	2.49071	408	2.28639	408	2.2373	408	2.49787	408	2.31501	408	2.44782	408	2.40906	408	2.23839	408	2.32667		BCTZ/0.03Ag	0.16		23841.9	-39.8744	1.2864e-05
375	0.19365	0.18691	0.17371	0.17222	0.16363	0.1522		420	0.37949	0.35481	0.3209	0.29309	0.28069		375	2.60338	2.73429	2.79586	2.95905	2.99993	3.02191		409	2.65168	409	2.76399	409	2.60184	409	2.51505	409	2.80273	409	2.52824	409	2.76839	409	2.68129	409	2.52641	409	2.54718		Textured BCTS/BT	0.93081		28610.2	-40.0391	1.28648e-05
376	0.20428	0.19588	0.17572	0.17975	0.16434	0.16739		421	0.4077	0.36167	0.33083	0.31491	0.29077		376	2.6739	2.79911	2.81201	2.99901	3.00645	3.16917		410	2.8685	410	3.0064	410	2.88013	410	2.77764	410	3.099	410	2.80869	410	3.06943	410	2.96363	410	2.83876	410	2.84533		BCZT	2.4		33378.6	-40.2355	1.28656e-05
377	0.22161	0.19963	0.19264	0.18007	0.17756	0.17133		422	0.41409	0.38089	0.35371	0.32033	0.29549		377	2.78501	2.82582	2.94428	3.00141	3.12505	3.20619		411	3.114	411	3.26741	411	3.11072	411	3.09059	411	3.34778	411	3.12833	411	3.37167	411	3.26425	411	3.12768	411	3.09846		PZT-5B	3.0825		38147	-40.4647	1.28664e-05
378	0.22483	0.22142	0.19979	0.1845	0.18611	0.18372		423	0.44183	0.3996	0.35696	0.33456	0.31738		378	2.80517	2.97601	2.99846	3.04553	3.19937	3.3201		412	3.43226	412	3.56504	412	3.42005	412	3.33713	412	3.57038	412	3.37285	412	3.58834	412	3.4756	412	3.39181	412	3.37148		PZT-5H	3.36653		42915.3	-40.7278	1.28672e-05
379	0.24796	0.22495	0.20019	0.20199	0.19077	0.19266		424	0.45717	0.4074	0.38285	0.35253	0.32265		379	2.94593	2.9997	3.00142	3.1816	3.2392	3.39992		413	3.66092	413	3.7964	413	3.65876	413	3.54405	413	3.74644	413	3.61059	413	3.79867	413	3.68536	413	3.59522	413	3.67663		Mn-KNN bulk	0.016		47683.7	-41.0261	1.2868e-05
380	0.25679	0.2266	0.21051	0.20625	0.20878	0.19971		425	0.47515	0.43916	0.39248	0.36168	0.34512		380	2.99793	3.01065	3.07779	3.21064	3.38866	3.46155		414	3.79616	414	3.90332	414	3.79873	414	3.67938	414	3.90492	414	3.80076	414	3.91461	414	3.90021	414	3.78488	414	3.80256		Textured KNNTa–BNN	3		52452.1	-41.3614	1.28688e-05
381	0.2575	0.24883	0.22733	0.22566	0.21621	0.21602		426	0.50372	0.44669	0.41718	0.38618	0.35258		381	3.00208	3.1549	3.19839	3.36418	3.44841	3.60013		415	3.9354	415	3.98226	415	3.91648	415	3.87406	415	4.0119	415	3.91747	415	4.02137	415	4.01605	415	3.90121	415	3.9268		ME-OSG	2.44		57220.5	-41.7358	1.28696e-05
382	0.27788	0.25639	0.23415	0.23201	0.23492	0.22725		427	0.52633	0.48156	0.43047	0.39391	0.37542		382	3.1186	3.20243	3.24605	3.41333	3.5945	3.69256		416	4.00946	416	4.02205	416	4.02219	416	4.00789	416	4.01226	416	4.02207	416	4.02214	416	4.0221	416	4.00919	416	4.02217		R-4BHT	2.12		61988.8	-42.1515	1.28704e-05
383	0.29316	0.27316	0.25514	0.25396	0.24229	0.2408		428	0.55308	0.49084	0.45773	0.42224	0.38469		383	3.20323	3.30552	3.38838	3.57096	3.65049	3.80104		417	3.92946	417	3.93791	417	4.02052	417	4.02366	417	3.90927	417	4.01648	417	3.91817	417	4.0076	417	4.00837	417	4.02217		T-3.5BHT	4		66757.2	-42.6115	1.28712e-05
384	0.31935	0.2894	0.26487	0.26044	0.2619	0.25671		429	0.58497	0.52792	0.47029	0.42374	0.39047		384	3.34324	3.40233	3.45239	3.61126	3.79534	3.92464		418	3.84711	418	3.81572	418	3.90533	418	4.02239	418	3.79026	418	3.91047	418	3.80496	418	3.88226	418	3.897	418	3.92023					71525.6	-43.1192	1.2872e-05
385	0.33215	0.31868	0.28785	0.28456	0.27514	0.26982		430	0.60447	0.5302	0.48127	0.45066	0.41815		385	3.40956	3.57034	3.59905	3.78808	3.89007	4.02356		419	3.66073	419	3.67134	419	3.77362	419	3.91167	419	3.57608	419	3.74641	419	3.65729	419	3.68402	419	3.77181	419	3.79744					76293.9	-43.6789	1.28728e-05
386	0.36301	0.32799	0.30676	0.29253	0.29173	0.29351		431	0.6206	0.5685	0.51174	0.46257	0.43449		386	3.56444	3.62207	3.71541	3.85567	4.00567	4.1965		420	3.43577	420	3.44799	420	3.54471	420	3.78344	420	3.36471	420	3.58051	420	3.38907	420	3.46822	420	3.55114	420	3.5837					81062.3	-44.2955	1.28736e-05
387	0.37685	0.36034	0.32181	0.31972	0.3182	0.31298		432	0.65836	0.58192	0.54069	0.49835	0.45493		387	3.63176	3.79653	3.80545	4.00239	4.18343	4.33344		421	3.22119	421	3.2214	421	3.31978	421	3.62267	421	3.15989	421	3.36659	421	3.18976	421	3.19716	421	3.31353	421	3.37181					85830.7	-44.9755	1.28744e-05
388	0.41217	0.3815	0.35474	0.34515	0.33683	0.33479		433	0.70658	0.62465	0.55817	0.51577	0.48782		388	3.79816	3.9064	3.99542	4.18917	4.30413	4.48188		422	2.98096	422	2.94924	422	3.09348	422	3.41103	422	2.86795	422	3.08262	422	2.91289	422	2.96573	422	3.044	422	3.1687					90599.1	-45.7266	1.28752e-05
389	0.45349	0.40855	0.37515	0.3574	0.36083	0.35431		434	0.72841	0.66303	0.60024	0.54236	0.50675		389	3.984	4.04251	4.10873	4.28274	4.45481	4.61071		423	2.77535	423	2.70959	423	2.79662	423	3.15115	423	2.6113	423	2.8516	423	2.66494	423	2.68093	423	2.77104	423	2.88689					95367.4	-46.5591	1.2876e-05
390	0.49206	0.44128	0.39896	0.38784	0.38532	0.38395		435	0.77376	0.68592	0.63871	0.58215	0.53094		390	4.14996	4.20135	4.23711	4.42522	4.60354	4.7997		424	2.52831	424	2.49218	424	2.60452	424	2.89525	424	2.39882	424	2.59458	424	2.41395	424	2.42704	424	2.5593	424	2.6391					100136	-47.486	1.28768e-05
391	0.52478	0.48268	0.43096	0.42274	0.41904	0.41613		436	0.82888	0.72883	0.65653	0.60867	0.56804		391	4.2857	4.39398	4.40379	4.60038	4.80077	4.99679		425	2.26982	425	2.24813	425	2.3696	425	2.68995	425	2.16968	425	2.33273	425	2.22331	425	2.25047	425	2.31896	425	2.42863					104904	-48.5245	1.28776e-05
392	0.55975	0.52292	0.46993	0.45913	0.45416	0.43512		437	0.83785	0.75485	0.69536	0.62851	0.58199		392	4.4262	4.57348	4.59855	4.79696	4.99789	5.10954		426	2.01375	426	2.0297	426	2.1151	426	2.47553	426	1.96899	426	2.16016	426	1.99542	426	1.99491	426	2.13978	426	2.23475					109673	-49.6985	1.28784e-05
393	0.60954	0.56536	0.51115	0.49588	0.47926	0.47878		438	0.88089	0.78222	0.70222	0.6511	0.60862		393	4.61885	4.75546	4.79603	4.99185	5.13415	5.35974		427	1.82177	427	1.8544	427	1.93631	427	2.23955	427	1.75947	427	1.96557	427	1.82818	427	1.81718	427	1.90864	427	1.99737					114441	-51.0414	1.28792e-05
394	0.66866	0.61391	0.55486	0.50996	0.52554	0.52186		439	0.89637	0.78763	0.73321	0.67198	0.61207		394	4.83767	4.95543	4.99687	5.1164	5.37633	5.59568		428	1.65417	428	1.68607	428	1.7596	428	2.01748	428	1.58652	428	1.76618	428	1.65274	428	1.62764	428	1.73988	428	1.79847					119209	-52.6032	1.288e-05
395	0.71855	0.66158	0.59654	0.55961	0.57027	0.55769		440	0.93446	0.83517	0.74804	0.67928	0.63402		395	5.01492	5.14424	5.18114	5.33627	5.60044	5.78457		429	1.52225	429	1.53585	429	1.5954	429	1.84439	429	1.4369	429	1.5876	429	1.5006	429	1.49496	429	1.55083	429	1.63379					123978	-54.4619	1.28808e-05
396	0.79588	0.72606	0.64304	0.62488	0.61238	0.60204		441	0.96314	0.85084	0.78873	0.71957	0.65487		396	5.27786	5.3891	5.37931	5.56272	5.80351	6.01017		430	1.37476	430	1.38516	430	1.41821	430	1.68363	430	1.28553	430	1.46944	430	1.35555	430	1.34605	430	1.40602	430	1.47659					128746	-56.7493	1.28816e-05
397	0.89507	0.78088	0.69823	0.67253	0.66303	0.64974		442	1.02574	0.90069	0.81217	0.75096	0.696		397	5.5971	5.58884	5.60538	5.799	6.03876	6.24375		431	1.23375	431	1.24533	431	1.30045	431	1.52635	431	1.15829	431	1.30553	431	1.21837	431	1.21328	431	1.27232	431	1.33896					133514	-59.7108	1.28824e-05
398	0.96126	0.84384	0.78173	0.72496	0.74372	0.7221		443	1.07383	0.96099	0.85879	0.78868	0.73459		398	5.80037	5.80977	5.93109	6.07309	6.39567	6.58225		432	1.10132	432	1.11931	432	1.16697	432	1.3763	432	1.03667	432	1.20244	432	1.10394	432	1.09238	432	1.14839	432	1.20657					138283	-63.8474	1.28832e-05
399	1.09788	0.94738	0.85557	0.81079	0.79541	0.77251		444	1.15413	1.02429	0.9127	0.83151	0.77475		399	6.19884	6.15592	6.20489	6.39276	6.6142	6.80811																										143051	-69.7201	1.2884e-05
400	1.17496	1.02431	0.91734	0.8713	0.85259	0.86281		445	1.21477	1.08909	0.9715	0.88267	0.82202		400	6.41276	6.40098	6.42498	6.61931	6.84781	7.19505																										147820	-69.5908	1.28848e-05
401	1.3209	1.14156	1.02732	0.93134	0.95975	0.95847		446	1.29211	1.15587	1.02756	0.92495	0.84496		401	6.79938	6.75739	6.79922	6.94848	7.2654	7.58341																										152588	-64.2369	1.28856e-05
402	1.47823	1.22972	1.10442	1.04262	1.06436	1.06047		447	1.32275	1.21032	1.08885	0.98091	0.90673		402	7.19292	7.01347	7.04973	7.35051	7.65113	7.97675																										157356	-60.6502	1.28864e-05
403	1.64961	1.41919	1.26548	1.16814	1.21849	1.17568		448	1.41207	1.29381	1.15507	1.04605	0.98614		403	7.59844	7.53443	7.54629	7.69977	8.1864	8.39884																										162125	-58.1983	1.28872e-05
404	1.8194	1.58885	1.42266	1.32163	1.3485	1.2952		449	1.49403	1.36924	1.24214	1.13636	1.04746		404	7.97991	7.97207	8.00124	8.17238	8.61206	8.81545																										166893	-56.4031	1.2888e-05
405	2.03434	1.76682	1.624	1.47935	1.51958	1.47437		450	1.62269	1.46821	1.3491	1.21658	1.10804		405	8.43812	8.40672	8.54869	8.66756	9.14205	9.40542																										171661	-55.0301	1.28888e-05
406	2.2797	1.98007	1.75225	1.62157	1.70637	1.66694		451	1.73794	1.59479	1.42534	1.29708	1.20054		406	8.9325	8.8996	8.87982	9.19304	9.68763	10.0008																										176430	-53.9529	1.28896e-05
407	2.53235	2.20929	1.97052	1.8463	1.89769	1.87441		452	1.8422	1.69345	1.56171	1.41167	1.28474		407	9.41447	9.40061	9.41665	9.66093	10.2163	10.6049																										181198	-53.0968	1.28904e-05
408	2.7889	2.49209	2.3018	2.08594	2.12254	2.08614		453	2.00667	1.8439	1.64313	1.48613	1.35809		408	9.87985	9.98416	10.1775	10.207	10.8046	11.1879																										185966	-52.4143	1.28912e-05
409	3.08417	2.79552	2.59052	2.3328	2.42229	2.32213		454	2.11319	1.9358	1.72162	1.61849	1.47211		409	10.3897	10.5745	10.7969	10.8003	11.5424	11.8037																										190735	-51.8738	1.2892e-05
410	3.32895	3.03459	2.78737	2.60152	2.70428	2.59017		455	2.21493	2.0749	1.86733	1.74211	1.59802		410	10.7941	11.0174	11.1996	11.3973	12.1957	12.4664																										195503	-51.4534	1.28928e-05
411	3.50992	3.28815	3.08907	2.88295	2.92408	2.83392		456	2.36554	2.20961	1.98325	1.85857	1.71322		411	11.0836	11.4685	11.7902	11.9982	12.6817	13.0398																										200272	-51.1375	1.28936e-05
412	3.66407	3.499	3.36529	3.17639	3.18495	3.10367		457	2.52164	2.31157	2.13416	2.00075	1.82967		412	11.3244	11.8305	12.306	12.5913	13.2353	13.6463																										205040	-50.9148	1.28944e-05
413	3.71625	3.69951	3.56946	3.41144	3.45793	3.35048		458	2.63829	2.49303	2.27771	2.16225	1.97073		413	11.4048	12.1647	12.6738	13.0008	13.7908	14.1785																										209808	-50.7772	1.28952e-05
414	3.73123	3.80469	3.75514	3.62403	3.62824	3.55147		459	2.80799	2.63231	2.41692	2.32582	2.12384		414	11.4277	12.3364	12.9993	13.3794	14.1263	14.5976																										214577	-50.719	1.2896e-05
415	3.71284	3.84656	3.87314	3.80517	3.76411	3.65619		460	2.94344	2.80547	2.58378	2.46312	2.28293		415	11.3995	12.4041	13.202	13.628	14.3884	14.8112																										219345	-50.7362	1.28968e-05
416	3.62099	3.84586	3.9838	3.92082	3.81334	3.74949		461	3.06331	2.91905	2.70633	2.60601	2.44764		416	11.2576	12.403	13.3892	13.8116	14.4822	14.999																										224113	-50.8265	1.28976e-05
417	3.46065	3.78467	3.97419	3.96408	3.78221	3.75089		462	3.1428	3.06927	2.88539	2.78286	2.61666		417	11.0056	12.3039	13.3731	13.9134	14.423	15.0018																										228882	-50.9888	1.28984e-05
418	3.33238	3.61423	3.86935	3.92411	3.67962	3.65853		463	3.21865	3.1652	2.99563	2.90203	2.79009		418	10.7997	12.0237	13.1955	13.8061	14.226	14.8159																										233650	-51.2236	1.28992e-05
419	3.17208	3.46832	3.76315	3.8109	3.5598	3.5765		464	3.32206	3.25797	3.1067	3.0458	2.88316		419	10.5367	11.7785	13.0131	13.6028	13.9925	14.6489																										238419	-51.5324	1.29e-05
420	2.87525	3.24349	3.61339	3.67501	3.35761	3.38347		465	3.33328	3.35742	3.20469	3.16244	2.97836		420	10.0316	11.3903	12.7516	13.3008	13.5893	14.2481																										243187	-51.9183	1.29008e-05
421	2.69744	2.99588	3.30905	3.41664	3.09121	3.17678		466	3.33412	3.36616	3.29852	3.1778	3.07479		421	9.71651	10.9469	12.2027	12.984	13.039	13.8061																										247955	-52.3858	1.29016e-05
422	2.42718	2.80153	2.99776	3.18991	2.9624	2.91127		467	3.33189	3.36653	3.30883	3.2666	3.16621		422	9.2169	10.5859	11.6146	12.4072	12.7645	13.2165																										252724	-52.9417	1.29024e-05
423	2.21298	2.573	2.75373	2.89394	2.70464	2.72244		468	3.29677	3.36281	3.33485	3.27862	3.21141		423	8.80082	10.145	11.1319	11.9665	12.1965	12.7807																										257492	-53.5951	1.29032e-05
424	2.02059	2.30478	2.55168	2.65392	2.45073	2.48016		469	3.21455	3.33842	3.32929	3.3019	3.26368		424	8.40956	9.60163	10.7157	11.4043	11.6099	12.1987																										262260	-54.3588	1.2904e-05
425	1.84701	2.10839	2.31143	2.43378	2.20788	2.24345		470	3.16896	3.26841	3.31565	3.30937	3.265		425	8.04024	9.18345	10.1988	10.8265	11.0197	11.602																										267029	-55.2504	1.29048e-05
426	1.65757	1.93259	2.07049	2.24415	2.04292	2.01668		471	3.09039	3.2452	3.30373	3.28345	3.26854		426	7.61676	8.79225	9.65257	10.3995	10.6	11																										271797	-56.2949	1.29056e-05
427	1.53671	1.75042	1.88126	2.00056	1.80917	1.87012		472	2.99433	3.14048	3.23937	3.26684	3.26689		427	7.33381	8.36761	9.20091	9.81793	9.97518	10.5928																										276566	-57.5288	1.29064e-05
428	1.3701	1.5782	1.72171	1.81788	1.64303	1.6674		473	2.90115	3.06727	3.19586	3.18699	3.26453		428	6.92485	7.94532	8.80211	9.29839	9.50613	10.0022																										281334	-59.0083	1.29072e-05
429	1.26369	1.38862	1.56473	1.62041	1.47707	1.51472		474	2.79709	2.98532	3.09545	3.17424	3.2366		429	6.6505	7.45284	8.39124	8.82844	9.01326	9.53327																										286102	-60.8252	1.2908e-05
430	1.16991	1.29439	1.40149	1.47937	1.34396	1.34989		475	2.68188	2.88536	2.99551	3.07704	3.16465		430	6.39898	7.19552	7.94149	8.40907	8.59756	8.99963																										290871	-63.1454	1.29088e-05
431	1.06686	1.15683	1.23721	1.34211	1.20857	1.23462		476	2.54802	2.75104	2.88997	2.97877	3.0716		431	6.11066	6.80244	7.46153	8.03621	8.15301	8.6068																										295639	-66.317	1.29096e-05
432	0.96079	1.05991	1.10121	1.26306	1.08985	1.12877		477	2.42441	2.61352	2.78646	2.87924	2.96901		432	5.79893	6.51125	7.03949	7.66834	7.74222	8.22959																										300407	-71.302	1.29104e-05
433	0.88987	0.96201	1.02729	1.18167	0.99545	1.01411		478	2.31492	2.50041	2.67811	2.77466	2.88287		433	5.5808	6.20327	6.79914	7.28659	7.39932	7.80044																										305176	-83.7587	1.29112e-05
434	0.78847	0.8907	0.94117	1.09628	0.89182	0.91395		479	2.20828	2.39518	2.5314	2.61539	2.75317		434	5.25322	5.96893	6.50789	6.91471	7.00358	7.4052																										309944	-77.2396	1.2912e-05
435	0.72531	0.79394	0.8633	1.01622	0.8394	0.82483		480	2.11209	2.24586	2.40375	2.50447	2.61728		435	5.03845	5.6354	6.23285	6.61397	6.79464	7.03489																										314713	-69.5573	1.29128e-05
								481	2.01065	2.11808	2.28945	2.34532	2.46989																																		319481	-65.6814	1.29136e-05
								482	1.88104	2.01916	2.13838	2.23991	2.35663																																		324249	-63.129	1.29144e-05
								483	1.75948	1.88446	2.04131	2.08505	2.20052																																		329018	-61.2667	1.29152e-05
								484	1.65743	1.81208	1.89987	1.95569	2.06794																																		333786	-59.8349	1.2916e-05
								485	1.56557	1.68794	1.79874	1.84876	1.95624																																		338554	-58.7022	1.29168e-05
								486	1.48017	1.59963	1.69061	1.75812	1.81764																																		343323	-57.7926	1.29176e-05
								487	1.3971	1.51429	1.6134	1.62431	1.69587																																		348091	-57.0587	1.29184e-05
								488	1.32124	1.41838	1.49895	1.54404	1.60335																																		352859	-56.469	1.29192e-05
								489	1.26142	1.32327	1.42085	1.47286	1.47808																																		357628	-56.0018	1.292e-05
								490	1.19412	1.23773	1.32145	1.36382	1.40367																																		362396	-55.6418	1.29208e-05
								491	1.13334	1.165	1.2266	1.27998	1.33625																																		367165	-55.3778	1.29216e-05
								492	1.06884	1.15313	1.15452	1.21303	1.23624																																		371933	-55.2021	1.29224e-05
								493	1.01889	1.08757	1.08925	1.13869	1.16392																																		376701	-55.109	1.29232e-05
								494	0.96013	1.0233	1.02788	1.06289	1.10242																																		381470	-55.0948	1.2924e-05
								495	0.89707	0.96084	1.01159	0.99354	1.02821																																		386238	-55.1576	1.29248e-05
																																															391006	-55.2966	1.29256e-05
																																															395775	-55.5127	1.29264e-05
																																															400543	-55.8079	1.29272e-05
																																															405312	-56.1861	1.2928e-05
																																															410080	-56.6528	1.29288e-05
																																															414848	-57.216	1.29296e-05
																																															419617	-57.8867	1.29304e-05
																																															424385	-58.6802	1.29312e-05
																																															429153	-59.6179	1.2932e-05
																																															433922	-60.7306	1.29328e-05
																																															438690	-62.0639	1.29336e-05
																																															443459	-63.6892	1.29344e-05
																																															448227	-65.7254	1.29352e-05
																																															452995	-68.3888	1.2936e-05
																																															457764	-72.1041	1.29368e-05
																																															462532	-77.4093	1.29376e-05
																																															467300	-78.6283	1.29384e-05
																																															472069	-73.3645	1.29392e-05
																																															476837	-69.5121	1.294e-05
																																															481606	-66.8461	1.29408e-05
																																															486374	-64.8769	1.29416e-05
																																															491142	-63.3554	1.29424e-05
																																															495911	-62.1475	1.29432e-05
																																															500679	-61.1742	1.2944e-05
																																															505447	-60.3856	1.29448e-05
																																															510216	-59.7486	1.29456e-05
																																															514984	-59.2403	1.29464e-05
																																															519753	-58.8448	1.29472e-05
																																															524521	-58.5504	1.2948e-05
																																															529289	-58.3491	1.29488e-05
																																															534058	-58.2353	1.29496e-05
																																															538826	-58.2053	1.29504e-05
																																															543594	-58.2573	1.29512e-05
																																															548363	-58.3911	1.2952e-05
																																															553131	-58.6079	1.29528e-05
																																															557899	-58.9106	1.29536e-05
																																															562668	-59.3038	1.29544e-05
																																															567436	-59.7941	1.29552e-05
																																															572205	-60.3907	1.2956e-05
																																															576973	-61.1058	1.29568e-05
																																															581741	-61.9556	1.29576e-05
																																															586510	-62.9609	1.29584e-05
																																															591278	-64.1471	1.29592e-05
																																															596046	-65.5415	1.296e-05
																																															600815	-67.1582	1.29608e-05
																																															605583	-68.9424	1.29616e-05
																																															610352	-70.6082	1.29624e-05
																																															615120	-71.4381	1.29632e-05
																																															619888	-70.8276	1.2964e-05
																																															624657	-69.2456	1.29648e-05
																																															629425	-67.4614	1.29656e-05
																																															634193	-65.8203	1.29664e-05
																																															638962	-64.3985	1.29672e-05
																																															643730	-63.1868	1.2968e-05
																																															648499	-62.1582	1.29688e-05
																																															653267	-61.2859	1.29696e-05
																																															658035	-60.548	1.29704e-05
																																															662804	-59.9268	1.29712e-05
																																															667572	-59.409	1.2972e-05
																																															672340	-58.984	1.29728e-05
																																															677109	-58.6438	1.29736e-05
																																															681877	-58.3823	1.29744e-05
																																															686646	-58.1949	1.29752e-05
																																															691414	-58.0781	1.2976e-05
																																															696182	-58.0299	1.29768e-05
																																															700951	-58.0488	1.29776e-05
																																															705719	-58.1343	1.29784e-05
																																															710487	-58.2869	1.29792e-05
																																															715256	-58.5075	1.298e-05
																																															720024	-58.798	1.29808e-05
																																															724792	-59.1609	1.29816e-05
																																															729561	-59.5993	1.29824e-05
																																															734329	-60.1166	1.29832e-05
																																															739098	-60.7162	1.2984e-05
																																															743866	-61.4005	1.29848e-05
																																															748634	-62.1686	1.29856e-05
																																															753403	-63.0126	1.29864e-05
																																															758171	-63.9099	1.29872e-05
																																															762939	-64.811	1.2988e-05
																																															767708	-65.6235	1.29888e-05
																																															772476	-66.2089	1.29896e-05
																																															777245	-66.4212	1.29904e-05
																																															782013	-66.1935	1.29912e-05
																																															786781	-65.5905	1.2992e-05
																																															791550	-64.7572	1.29928e-05
																																															796318	-63.8326	1.29936e-05
																																															801086	-62.9091	1.29944e-05
																																															805855	-62.0365	1.29952e-05
																																															810623	-61.2372	1.2996e-05
																																															815392	-60.5189	1.29968e-05
																																															820160	-59.8819	1.29976e-05
																																															824928	-59.3233	1.29984e-05
																																															829697	-58.8389	1.29992e-05
																																															834465	-58.4245	1.3e-05
																																															839233	-58.0761	1.30008e-05
																																															844002	-57.7899	1.30016e-05
																																															848770	-57.5629	1.30024e-05
																																															853539	-57.3924	1.30032e-05
																																															858307	-57.2759	1.3004e-05
																																															863075	-57.2116	1.30048e-05
																																															867844	-57.1977	1.30056e-05
																																															872612	-57.2325	1.30064e-05
																																															877380	-57.3147	1.30072e-05
																																															882149	-57.4424	1.3008e-05
																																															886917	-57.6136	1.30088e-05
																																															891685	-57.8257	1.30096e-05
																																															896454	-58.075	1.30104e-05
																																															901222	-58.3565	1.30112e-05
																																															905991	-58.6627	1.3012e-05
																																															910759	-58.9837	1.30128e-05
																																															915527	-59.3057	1.30136e-05
																																															920296	-59.6108	1.30144e-05
																																															925064	-59.8773	1.30152e-05
																																															929832	-60.0808	1.3016e-05
																																															934601	-60.1973	1.30168e-05
																																															939369	-60.2079	1.30176e-05
																																															944138	-60.1028	1.30184e-05
																																															948906	-59.8845	1.30192e-05
																																															953674	-59.5662	1.302e-05
																																															958443	-59.169	1.30208e-05
																																															963211	-58.7166	1.30216e-05
																																															967979	-58.2317	1.30224e-05
																																															972748	-57.7337	1.30232e-05
																																															977516	-57.2376	1.3024e-05
																																															982285	-56.7544	1.30248e-05
																																															987053	-56.2919	1.30256e-05
																																															991821	-55.8552	1.30264e-05
																																															996590	-55.4474	1.30272e-05
																																															1001360	-55.0703	1.3028e-05
																																															1006130	-54.7246	1.30288e-05
																																															1010890	-54.4105	1.30296e-05
																																															1015660	-54.1275	1.30304e-05
																																															1020430	-53.8751	1.30312e-05
																																															1025200	-53.6524	1.3032e-05
																																															1029970	-53.4584	1.30328e-05
																																															1034740	-53.2918	1.30336e-05
																																															1039510	-53.1516	1.30344e-05
																																															1044270	-53.0363	1.30352e-05
																																															1049040	-52.9446	1.3036e-05
																																															1053810	-52.875	1.30368e-05
																																															1058580	-52.8257	1.30376e-05
																																															1063350	-52.7951	1.30384e-05
																																															1068120	-52.7811	1.30392e-05
																																															1072880	-52.7815	1.304e-05
																																															1077650	-52.7941	1.30408e-05
																																															1082420	-52.8161	1.30416e-05
																																															1087190	-52.8448	1.30424e-05
																																															1091960	-52.8771	1.30432e-05
																																															1096730	-52.9097	1.3044e-05
																																															1101490	-52.9393	1.30448e-05
																																															1106260	-52.9626	1.30456e-05
																																															1111030	-52.9761	1.30464e-05
																																															1115800	-52.9769	1.30472e-05
																																															1120570	-52.9621	1.3048e-05
																																															1125340	-52.9297	1.30488e-05
																																															1130100	-52.8781	1.30496e-05
																																															1134870	-52.8065	1.30504e-05
																																															1139640	-52.715	1.30512e-05
																																															1144410	-52.6043	1.3052e-05
																																															1149180	-52.4761	1.30528e-05
																																															1153950	-52.3323	1.30536e-05
																																															1158710	-52.1756	1.30544e-05
																																															1163480	-52.0088	1.30552e-05
																																															1168250	-51.8349	1.3056e-05
																																															1173020	-51.6567	1.30568e-05
																																															1177790	-51.4773	1.30576e-05
																																															1182560	-51.2992	1.30584e-05
																																															1187320	-51.1249	1.30592e-05
																																															1192090	-50.9567	1.306e-05
																																															1196860	-50.7962	1.30608e-05
																																															1201630	-50.6453	1.30616e-05
																																															1206400	-50.5052	1.30624e-05
																																															1211170	-50.377	1.30632e-05
																																															1215930	-50.2617	1.3064e-05
																																															1220700	-50.1598	1.30648e-05
																																															1225470	-50.0719	1.30656e-05
																																															1230240	-49.998	1.30664e-05
																																															1235010	-49.9384	1.30672e-05
																																															1239780	-49.8928	1.3068e-05
																																															1244540	-49.8609	1.30688e-05
																																															1249310	-49.8422	1.30696e-05
																																															1254080	-49.8359	1.30704e-05
																																															1258850	-49.841	1.30712e-05
																																															1263620	-49.8563	1.3072e-05
																																															1268390	-49.8804	1.30728e-05
																																															1273160	-49.9113	1.30736e-05
																																															1277920	-49.9472	1.30744e-05
																																															1282690	-49.9855	1.30752e-05
																																															1287460	-50.0237	1.3076e-05
																																															1292230	-50.059	1.30768e-05
																																															1297000	-50.0881	1.30776e-05
																																															1301770	-50.1081	1.30784e-05
																																															1306530	-50.1157	1.30792e-05
																																															1311300	-50.1079	1.308e-05
																																															1316070	-50.0821	1.30808e-05
																																															1320840	-50.0359	1.30816e-05
																																															1325610	-49.9679	1.30824e-05
																																															1330380	-49.8771	1.30832e-05
																																															1335140	-49.7635	1.3084e-05
																																															1339910	-49.6276	1.30848e-05
																																															1344680	-49.471	1.30856e-05
																																															1349450	-49.2957	1.30864e-05
																																															1354220	-49.1041	1.30872e-05
																																															1358990	-48.8991	1.3088e-05
																																															1363750	-48.6835	1.30888e-05
																																															1368520	-48.4605	1.30896e-05
																																															1373290	-48.2327	1.30904e-05
																																															1378060	-48.0028	1.30912e-05
																																															1382830	-47.7733	1.3092e-05
																																															1387600	-47.5463	1.30928e-05
																																															1392360	-47.3235	1.30936e-05
																																															1397130	-47.1065	1.30944e-05
																																															1401900	-46.8964	1.30952e-05
																																															1406670	-46.6943	1.3096e-05
																																															1411440	-46.5008	1.30968e-05
																																															1416210	-46.3164	1.30976e-05
																																															1420970	-46.1414	1.30984e-05
																																															1425740	-45.9758	1.30992e-05
																																															1430510	-45.8196	1.31e-05
																																															1435280	-45.6725	1.31008e-05
																																															1440050	-45.5342	1.31016e-05
																																															1444820	-45.4041	1.31024e-05
																																															1449580	-45.2816	1.31032e-05
																																															1454350	-45.1661	1.3104e-05
																																															1459120	-45.0568	1.31048e-05
																																															1463890	-44.9527	1.31056e-05
																																															1468660	-44.8531	1.31064e-05
																																															1473430	-44.7569	1.31072e-05
																																															1478200	-44.6633	1.3108e-05
																																															1482960	-44.5712	1.31088e-05
																																															1487730	-44.4799	1.31096e-05
																																															1492500	-44.3883	1.31104e-05
																																															1497270	-44.2957	1.31112e-05
																																															1502040	-44.2014	1.3112e-05
																																															1506810	-44.1049	1.31128e-05
																																															1511570	-44.0055	1.31136e-05
																																															1516340	-43.9031	1.31144e-05
																																															1521110	-43.7973	1.31152e-05
																																															1525880	-43.6882	1.3116e-05
																																															1530650	-43.576	1.31168e-05
																																															1535420	-43.4607	1.31176e-05
																																															1540180	-43.3428	1.31184e-05
																																															1544950	-43.2228	1.31192e-05
																																															1549720	-43.1012	1.312e-05
																																															1554490	-42.9786	1.31208e-05
																																															1559260	-42.8558	1.31216e-05
																																															1564030	-42.7334	1.31224e-05
																																															1568790	-42.6122	1.31232e-05
																																															1573560	-42.4928	1.3124e-05
																																															1578330	-42.3758	1.31248e-05
																																															1583100	-42.262	1.31256e-05
																																															1587870	-42.1518	1.31264e-05
																																															1592640	-42.0458	1.31272e-05
																																															1597400	-41.9444	1.3128e-05
																																															1602170	-41.8479	1.31288e-05
																																															1606940	-41.7566	1.31296e-05
																																															1611710	-41.6707	1.31304e-05
																																															1616480	-41.5902	1.31312e-05
																																															1621250	-41.5152	1.3132e-05
																																															1626010	-41.4456	1.31328e-05
																																															1630780	-41.3812	1.31336e-05
																																															1635550	-41.3219	1.31344e-05
																																															1640320	-41.2672	1.31352e-05
																																															1645090	-41.2168	1.3136e-05
																																															1649860	-41.1702	1.31368e-05
																																															1654620	-41.127	1.31376e-05
																																															1659390	-41.0865	1.31384e-05
																																															1664160	-41.0481	1.31392e-05
																																															1668930	-41.0112	1.314e-05
																																															1673700	-40.9752	1.31408e-05
																																															1678470	-40.9393	1.31416e-05
																																															1683240	-40.9028	1.31424e-05
																																															1688000	-40.8653	1.31432e-05
																																															1692770	-40.8259	1.3144e-05
																																															1697540	-40.7843	1.31448e-05
																																															1702310	-40.7399	1.31456e-05
																																															1707080	-40.6923	1.31464e-05
																																															1711850	-40.6414	1.31472e-05
																																															1716610	-40.5867	1.3148e-05
																																															1721380	-40.5284	1.31488e-05
																																															1726150	-40.4664	1.31496e-05
																																															1730920	-40.4008	1.31504e-05
																																															1735690	-40.332	1.31512e-05
																																															1740460	-40.2602	1.3152e-05
																																															1745220	-40.1858	1.31528e-05
																																															1749990	-40.1094	1.31536e-05
																																															1754760	-40.0314	1.31544e-05
																																															1759530	-39.9524	1.31552e-05
																																															1764300	-39.8731	1.3156e-05
																																															1769070	-39.794	1.31568e-05
																																															1773830	-39.7158	1.31576e-05
																																															1778600	-39.6389	1.31584e-05
																																															1783370	-39.564	1.31592e-05
																																															1788140	-39.4916	1.316e-05
																																															1792910	-39.4221	1.31608e-05
																																															1797680	-39.3559	1.31616e-05
																																															1802440	-39.2935	1.31624e-05
																																															1807210	-39.235	1.31632e-05
																																															1811980	-39.1808	1.3164e-05
																																															1816750	-39.131	1.31648e-05
																																															1821520	-39.0857	1.31656e-05
																																															1826290	-39.0449	1.31664e-05
																																															1831050	-39.0087	1.31672e-05
																																															1835820	-38.977	1.3168e-05
																																															1840590	-38.9496	1.31688e-05
																																															1845360	-38.9263	1.31696e-05
																																															1850130	-38.9069	1.31704e-05
																																															1854900	-38.8911	1.31712e-05
																																															1859660	-38.8786	1.3172e-05
																																															1864430	-38.8689	1.31728e-05
																																															1869200	-38.8616	1.31736e-05
																																															1873970	-38.8564	1.31744e-05
																																															1878740	-38.8527	1.31752e-05
																																															1883510	-38.8501	1.3176e-05
																																															1888280	-38.848	1.31768e-05
																																															1893040	-38.846	1.31776e-05
																																															1897810	-38.8436	1.31784e-05
																																															1902580	-38.8404	1.31792e-05
																																															1907350	-38.836	1.318e-05
																																															1912120	-38.8299	1.31808e-05
																																															1916890	-38.8219	1.31816e-05
																																															1921650	-38.8116	1.31824e-05
																																															1926420	-38.7988	1.31832e-05
																																															1931190	-38.7835	1.3184e-05
																																															1935960	-38.7654	1.31848e-05
																																															1940730	-38.7446	1.31856e-05
																																															1945500	-38.7211	1.31864e-05
																																															1950260	-38.6949	1.31872e-05
																																															1955030	-38.6664	1.3188e-05
																																															1959800	-38.6355	1.31888e-05
																																															1964570	-38.6026	1.31896e-05
																																															1969340	-38.5679	1.31904e-05
																																															1974110	-38.5317	1.31912e-05
																																															1978870	-38.4943	1.3192e-05
																																															1983640	-38.456	1.31928e-05
																																															1988410	-38.4172	1.31936e-05
																																															1993180	-38.3781	1.31944e-05
																																															1997950	-38.339	1.31952e-05
																																															2002720	-38.3001	1.3196e-05
																																															2007480	-38.2617	1.31968e-05
																																															2012250	-38.224	1.31976e-05
																																															2017020	-38.1872	1.31984e-05
																																															2021790	-38.1513	1.31992e-05
																																															2026560	-38.1165	1.32e-05
																																															2031330	-38.0828	1.32008e-05
																																															2036090	-38.0502	1.32016e-05
																																															2040860	-38.0188	1.32024e-05
																																															2045630	-37.9885	1.32032e-05
																																															2050400	-37.9592	1.3204e-05
																																															2055170	-37.9309	1.32048e-05
																																															2059940	-37.9034	1.32056e-05
																																															2064700	-37.8765	1.32064e-05
																																															2069470	-37.8503	1.32072e-05
																																															2074240	-37.8244	1.3208e-05
																																															2079010	-37.7988	1.32088e-05
																																															2083780	-37.7733	1.32096e-05
																																															2088550	-37.7478	1.32104e-05
																																															2093320	-37.7222	1.32112e-05
																																															2098080	-37.6964	1.3212e-05
																																															2102850	-37.6702	1.32128e-05
																																															2107620	-37.6437	1.32136e-05
																																															2112390	-37.6168	1.32144e-05
																																															2117160	-37.5894	1.32152e-05
																																															2121930	-37.5617	1.3216e-05
																																															2126690	-37.5336	1.32168e-05
																																															2131460	-37.5053	1.32176e-05
																																															2136230	-37.4767	1.32184e-05
																																															2141000	-37.4481	1.32192e-05
																																															2145770	-37.4195	1.322e-05
																																															2150540	-37.3911	1.32208e-05
																																															2155300	-37.3631	1.32216e-05
																																															2160070	-37.3357	1.32224e-05
																																															2164840	-37.3089	1.32232e-05
																																															2169610	-37.2829	1.3224e-05
																																															2174380	-37.258	1.32248e-05
																																															2179150	-37.2342	1.32256e-05
																																															2183910	-37.2118	1.32264e-05
																																															2188680	-37.1907	1.32272e-05
																																															2193450	-37.1712	1.3228e-05
																																															2198220	-37.1532	1.32288e-05
																																															2202990	-37.1369	1.32296e-05
																																															2207760	-37.1223	1.32304e-05
																																															2212520	-37.1093	1.32312e-05
																																															2217290	-37.098	1.3232e-05
																																															2222060	-37.0883	1.32328e-05
																																															2226830	-37.0801	1.32336e-05
																																															2231600	-37.0734	1.32344e-05
																																															2236370	-37.068	1.32352e-05
																																															2241130	-37.0638	1.3236e-05
																																															2245900	-37.0607	1.32368e-05
																																															2250670	-37.0585	1.32376e-05
																																															2255440	-37.057	1.32384e-05
																																															2260210	-37.0561	1.32392e-05
																																															2264980	-37.0556	1.324e-05
																																															2269740	-37.0553	1.32408e-05
																																															2274510	-37.0551	1.32416e-05
																																															2279280	-37.0548	1.32424e-05
																																															2284050	-37.0543	1.32432e-05
																																															2288820	-37.0536	1.3244e-05
																																															2293590	-37.0524	1.32448e-05
																																															2298360	-37.0509	1.32456e-05
																																															2303120	-37.0488	1.32464e-05
																																															2307890	-37.0464	1.32472e-05
																																															2312660	-37.0435	1.3248e-05
																																															2317430	-37.0402	1.32488e-05
																																															2322200	-37.0367	1.32496e-05
																																															2326970	-37.033	1.32504e-05
																																															2331730	-37.0292	1.32512e-05
																																															2336500	-37.0256	1.3252e-05
																																															2341270	-37.0223	1.32528e-05
																																															2346040	-37.0195	1.32536e-05
																																															2350810	-37.0173	1.32544e-05
																																															2355580	-37.0159	1.32552e-05
																																															2360340	-37.0156	1.3256e-05
																																															2365110	-37.0164	1.32568e-05
																																															2369880	-37.0186	1.32576e-05
																																															2374650	-37.0223	1.32584e-05
																																															2379420	-37.0277	1.32592e-05
																																															2384190	-37.0347	1.326e-05
																																															2388950	-37.0435	1.32608e-05
																																															2393720	-37.0542	1.32616e-05
																																															2398490	-37.0668	1.32624e-05
																																															2403260	-37.0812	1.32632e-05
																																															2408030	-37.0973	1.3264e-05
																																															2412800	-37.1152	1.32648e-05
																																															2417560	-37.1347	1.32656e-05
																																															2422330	-37.1557	1.32664e-05
																																															2427100	-37.1779	1.32672e-05
																																															2431870	-37.2012	1.3268e-05
																																															2436640	-37.2253	1.32688e-05
																																															2441410	-37.2502	1.32696e-05
																																															2446170	-37.2754	1.32704e-05
																																															2450940	-37.3008	1.32712e-05
																																															2455710	-37.326	1.3272e-05
																																															2460480	-37.351	1.32728e-05
																																															2465250	-37.3754	1.32736e-05
																																															2470020	-37.399	1.32744e-05
																																															2474780	-37.4217	1.32752e-05
																																															2479550	-37.4434	1.3276e-05
																																															2484320	-37.4639	1.32768e-05
																																															2489090	-37.4832	1.32776e-05
																																															2493860	-37.5013	1.32784e-05
																																															2498630	-37.5182	1.32792e-05
																																															2503400	-37.534	1.328e-05
																																															2508160	-37.549	1.32808e-05
																																															2512930	-37.5632	1.32816e-05
																																															2517700	-37.577	1.32824e-05
																																															2522470	-37.5907	1.32832e-05
																																															2527240	-37.6046	1.3284e-05
																																															2532010	-37.6191	1.32848e-05
																																															2536770	-37.6345	1.32856e-05
																																															2541540	-37.6514	1.32864e-05
																																															2546310	-37.6702	1.32872e-05
																																															2551080	-37.6914	1.3288e-05
																																															2555850	-37.7153	1.32888e-05
																																															2560620	-37.7426	1.32896e-05
																																															2565380	-37.7736	1.32904e-05
																																															2570150	-37.8088	1.32912e-05
																																															2574920	-37.8486	1.3292e-05
																																															2579690	-37.8934	1.32928e-05
																																															2584460	-37.9437	1.32936e-05
																																															2589230	-37.9998	1.32944e-05
																																															2593990	-38.062	1.32952e-05
																																															2598760	-38.1306	1.3296e-05
																																															2603530	-38.2059	1.32968e-05
																																															2608300	-38.2881	1.32976e-05
																																															2613070	-38.3774	1.32984e-05
																																															2617840	-38.474	1.32992e-05
																																															2622600	-38.5779	1.33e-05
																																															2627370	-38.6892	1.33008e-05
																																															2632140	-38.8079	1.33016e-05
																																															2636910	-38.9339	1.33024e-05
																																															2641680	-39.0672	1.33032e-05
																																															2646450	-39.2076	1.3304e-05
																																															2651210	-39.3548	1.33048e-05
																																															2655980	-39.5087	1.33056e-05
																																															2660750	-39.6689	1.33064e-05
																																															2665520	-39.835	1.33072e-05
																																															2670290	-40.0065	1.3308e-05
																																															2675060	-40.1828	1.33088e-05
																																															2679820	-40.3634	1.33096e-05
																																															2684590	-40.5476	1.33104e-05
																																															2689360	-40.7346	1.33112e-05
																																															2694130	-40.9237	1.3312e-05
																																															2698900	-41.114	1.33128e-05
																																															2703670	-41.3047	1.33136e-05
																																															2708440	-41.4948	1.33144e-05
																																															2713200	-41.6834	1.33152e-05
																																															2717970	-41.8696	1.3316e-05
																																															2722740	-42.0526	1.33168e-05
																																															2727510	-42.2314	1.33176e-05
																																															2732280	-42.4055	1.33184e-05
																																															2737050	-42.574	1.33192e-05
																																															2741810	-42.7365	1.332e-05
																																															2746580	-42.8927	1.33208e-05
																																															2751350	-43.0422	1.33216e-05
																																															2756120	-43.185	1.33224e-05
																																															2760890	-43.3213	1.33232e-05
																																															2765660	-43.4514	1.3324e-05
																																															2770420	-43.5755	1.33248e-05
																																															2775190	-43.6944	1.33256e-05
																																															2779960	-43.8087	1.33264e-05
																																															2784730	-43.9192	1.33272e-05
																																															2789500	-44.0267	1.3328e-05
																																															2794270	-44.1323	1.33288e-05
																																															2799030	-44.2368	1.33296e-05
																																															2803800	-44.3413	1.33304e-05
																																															2808570	-44.4466	1.33312e-05
																																															2813340	-44.5538	1.3332e-05
																																															2818110	-44.6636	1.33328e-05
																																															2822880	-44.7768	1.33336e-05
																																															2827640	-44.8943	1.33344e-05
																																															2832410	-45.0167	1.33352e-05
																																															2837180	-45.1447	1.3336e-05
																																															2841950	-45.2787	1.33368e-05
																																															2846720	-45.4191	1.33376e-05
																																															2851490	-45.5665	1.33384e-05
																																															2856250	-45.7209	1.33392e-05
																																															2861020	-45.8827	1.334e-05
																																															2865790	-46.052	1.33408e-05
																																															2870560	-46.2288	1.33416e-05
																																															2875330	-46.413	1.33424e-05
																																															2880100	-46.6048	1.33432e-05
																																															2884860	-46.8037	1.3344e-05
																																															2889630	-47.0097	1.33448e-05
																																															2894400	-47.2225	1.33456e-05
																																															2899170	-47.4417	1.33464e-05
																																															2903940	-47.667	1.33472e-05
																																															2908710	-47.8979	1.3348e-05
																																															2913480	-48.1341	1.33488e-05
																																															2918240	-48.375	1.33496e-05
																																															2923010	-48.6203	1.33504e-05
																																															2927780	-48.8694	1.33512e-05
																																															2932550	-49.1219	1.3352e-05
																																															2937320	-49.3774	1.33528e-05
																																															2942090	-49.6356	1.33536e-05
																																															2946850	-49.8963	1.33544e-05
																																															2951620	-50.1591	1.33552e-05
																																															2956390	-50.4239	1.3356e-05
																																															2961160	-50.6909	1.33568e-05
																																															2965930	-50.9601	1.33576e-05
																																															2970700	-51.2317	1.33584e-05
																																															2975460	-51.506	1.33592e-05
																																															2980230	-51.7836	1.336e-05
																																															2985000	-52.065	1.33608e-05
																																															2989770	-52.3508	1.33616e-05
																																															2994540	-52.6418	1.33624e-05
																																															2999310	-52.9388	1.33632e-05
																																															3004070	-53.2426	1.3364e-05
																																															3008840	-53.5541	1.33648e-05
																																															3013610	-53.8742	1.33656e-05
																																															3018380	-54.2035	1.33664e-05
																																															3023150	-54.543	1.33672e-05
																																															3027920	-54.893	1.3368e-05
																																															3032680	-55.254	1.33688e-05
																																															3037450	-55.626	1.33696e-05
																																															3042220	-56.0089	1.33704e-05
																																															3046990	-56.402	1.33712e-05
																																															3051760	-56.8041	1.3372e-05
																																															3056530	-57.2134	1.33728e-05
																																															3061290	-57.6271	1.33736e-05
																																															3066060	-58.0418	1.33744e-05
																																															3070830	-58.4529	1.33752e-05
																																															3075600	-58.8547	1.3376e-05
																																															3080370	-59.2405	1.33768e-05
																																															3085140	-59.6028	1.33776e-05
																																															3089900	-59.9336	1.33784e-05
																																															3094670	-60.2251	1.33792e-05
																																															3099440	-60.4706	1.338e-05
																																															3104210	-60.6651	1.33808e-05
																																															3108980	-60.806	1.33816e-05
																																															3113750	-60.8939	1.33824e-05
																																															3118520	-60.932	1.33832e-05
																																															3123280	-60.9265	1.3384e-05
																																															3128050	-60.8848	1.33848e-05
																																															3132820	-60.8157	1.33856e-05
																																															3137590	-60.728	1.33864e-05
																																															3142360	-60.63	1.33872e-05
																																															3147130	-60.5293	1.3388e-05
																																															3151890	-60.4326	1.33888e-05
																																															3156660	-60.3453	1.33896e-05
																																															3161430	-60.272	1.33904e-05
																																															3166200	-60.2164	1.33912e-05
																																															3170970	-60.1814	1.3392e-05
																																															3175740	-60.1692	1.33928e-05
																																															3180500	-60.1818	1.33936e-05
																																															3185270	-60.2206	1.33944e-05
																																															3190040	-60.2865	1.33952e-05
																																															3194810	-60.3805	1.3396e-05
																																															3199580	-60.5032	1.33968e-05
																																															3204350	-60.655	1.33976e-05
																																															3209110	-60.8362	1.33984e-05
																																															3213880	-61.0471	1.33992e-05
																																															3218650	-61.2875	1.34e-05
																																															3223420	-61.5572	1.34008e-05
																																															3228190	-61.856	1.34016e-05
																																															3232960	-62.1831	1.34024e-05
																																															3237720	-62.5375	1.34032e-05
																																															3242490	-62.9178	1.3404e-05
																																															3247260	-63.3222	1.34048e-05
																																															3252030	-63.7482	1.34056e-05
																																															3256800	-64.1925	1.34064e-05
																																															3261570	-64.6512	1.34072e-05
																																															3266330	-65.1194	1.3408e-05
																																															3271100	-65.5913	1.34088e-05
																																															3275870	-66.0608	1.34096e-05
																																															3280640	-66.5209	1.34104e-05
																																															3285410	-66.9653	1.34112e-05
																																															3290180	-67.3879	1.3412e-05
																																															3294940	-67.7846	1.34128e-05
																																															3299710	-68.1535	1.34136e-05
																																															3304480	-68.4955	1.34144e-05
																																															3309250	-68.8148	1.34152e-05
																																															3314020	-69.1184	1.3416e-05
																																															3318790	-69.4162	1.34168e-05
																																															3323550	-69.7199	1.34176e-05
																																															3328320	-70.0429	1.34184e-05
																																															3333090	-70.4001	1.34192e-05
																																															3337860	-70.8072	1.342e-05
																																															3342630	-71.2819	1.34208e-05
																																															3347400	-71.8442	1.34216e-05
																																															3352170	-72.5181	1.34224e-05
																																															3356930	-73.3339	1.34232e-05
																																															3361700	-74.3324	1.3424e-05
																																															3366470	-75.5715	1.34248e-05
																																															3371240	-77.1379	1.34256e-05
																																															3376010	-79.1648	1.34264e-05
																																															3380780	-81.8339	1.34272e-05
																																															3385540	-85.0792	1.3428e-05
																																															3390310	-86.506	1.34288e-05
																																															3395080	-83.5742	1.34296e-05
																																															3399850	-80.0105	1.34304e-05
																																															3404620	-77.136	1.34312e-05
																																															3409390	-74.8474	1.3432e-05
																																															3414150	-72.9742	1.34328e-05
																																															3418920	-71.4008	1.34336e-05
																																															3423690	-70.0527	1.34344e-05
																																															3428460	-68.8804	1.34352e-05
																																															3433230	-67.8498	1.3436e-05
																																															3438000	-66.9364	1.34368e-05
																																															3442760	-66.1222	1.34376e-05
																																															3447530	-65.3933	1.34384e-05
																																															3452300	-64.7391	1.34392e-05
																																															3457070	-64.151	1.344e-05
																																															3461840	-63.6221	1.34408e-05
																																															3466610	-63.1466	1.34416e-05
																																															3471370	-62.7194	1.34424e-05
																																															3476140	-62.3365	1.34432e-05
																																															3480910	-61.9939	1.3444e-05
																																															3485680	-61.6884	1.34448e-05
																																															3490450	-61.4168	1.34456e-05
																																															3495220	-61.176	1.34464e-05
																																															3499980	-60.9634	1.34472e-05
																																															3504750	-60.776	1.3448e-05
																																															3509520	-60.6112	1.34488e-05
																																															3514290	-60.466	1.34496e-05
																																															3519060	-60.3376	1.34504e-05
																																															3523830	-60.2231	1.34512e-05
																																															3528590	-60.1194	1.3452e-05
																																															3533360	-60.0236	1.34528e-05
																																															3538130	-59.9327	1.34536e-05
																																															3542900	-59.8435	1.34544e-05
																																															3547670	-59.7534	1.34552e-05
																																															3552440	-59.6597	1.3456e-05
																																															3557210	-59.5601	1.34568e-05
																																															3561970	-59.4528	1.34576e-05
																																															3566740	-59.3362	1.34584e-05
																																															3571510	-59.2097	1.34592e-05
																																															3576280	-59.0729	1.346e-05
																																															3581050	-58.926	1.34608e-05
																																															3585820	-58.7701	1.34616e-05
																																															3590580	-58.6063	1.34624e-05
																																															3595350	-58.4363	1.34632e-05
																																															3600120	-58.262	1.3464e-05
																																															3604890	-58.0855	1.34648e-05
																																															3609660	-57.909	1.34656e-05
																																															3614430	-57.7347	1.34664e-05
																																															3619190	-57.5645	1.34672e-05
																																															3623960	-57.4004	1.3468e-05
																																															3628730	-57.2442	1.34688e-05
																																															3633500	-57.0974	1.34696e-05
																																															3638270	-56.9614	1.34704e-05
																																															3643040	-56.8372	1.34712e-05
																																															3647800	-56.7257	1.3472e-05
																																															3652570	-56.6277	1.34728e-05
																																															3657340	-56.5437	1.34736e-05
																																															3662110	-56.4739	1.34744e-05
																																															3666880	-56.4184	1.34752e-05
																																															3671650	-56.3771	1.3476e-05
																																															3676410	-56.3496	1.34768e-05
																																															3681180	-56.3354	1.34776e-05
																																															3685950	-56.3337	1.34784e-05
																																															3690720	-56.3436	1.34792e-05
																																															3695490	-56.3637	1.348e-05
																																															3700260	-56.3927	1.34808e-05
																																															3705020	-56.4288	1.34816e-05
																																															3709790	-56.4701	1.34824e-05
																																															3714560	-56.5145	1.34832e-05
																																															3719330	-56.5594	1.3484e-05
																																															3724100	-56.6025	1.34848e-05
																																															3728870	-56.6412	1.34856e-05
																																															3733630	-56.6728	1.34864e-05
																																															3738400	-56.6948	1.34872e-05
																																															3743170	-56.7051	1.3488e-05
																																															3747940	-56.7017	1.34888e-05
																																															3752710	-56.6831	1.34896e-05
																																															3757480	-56.6484	1.34904e-05
																																															3762250	-56.5971	1.34912e-05
																																															3767010	-56.5296	1.3492e-05
																																															3771780	-56.4467	1.34928e-05
																																															3776550	-56.3497	1.34936e-05
																																															3781320	-56.2405	1.34944e-05
																																															3786090	-56.1211	1.34952e-05
																																															3790860	-55.9939	1.3496e-05
																																															3795620	-55.8613	1.34968e-05
																																															3800390	-55.7257	1.34976e-05
																																															3805160	-55.5892	1.34984e-05
																																															3809930	-55.4542	1.34992e-05
																																															3814700	-55.3224	1.35e-05
																																															3819470	-55.1956	1.35008e-05
																																															3824230	-55.0751	1.35016e-05
																																															3829000	-54.9621	1.35024e-05
																																															3833770	-54.8575	1.35032e-05
																																															3838540	-54.7619	1.3504e-05
																																															3843310	-54.6758	1.35048e-05
																																															3848080	-54.5992	1.35056e-05
																																															3852840	-54.532	1.35064e-05
																																															3857610	-54.474	1.35072e-05
																																															3862380	-54.4246	1.3508e-05
																																															3867150	-54.3831	1.35088e-05
																																															3871920	-54.3486	1.35096e-05
																																															3876690	-54.3199	1.35104e-05
																																															3881450	-54.2959	1.35112e-05
																																															3886220	-54.275	1.3512e-05
																																															3890990	-54.2556	1.35128e-05
																																															3895760	-54.2363	1.35136e-05
																																															3900530	-54.2151	1.35144e-05
																																															3905300	-54.1905	1.35152e-05
																																															3910060	-54.1608	1.3516e-05
																																															3914830	-54.1243	1.35168e-05
																																															3919600	-54.0799	1.35176e-05
																																															3924370	-54.0262	1.35184e-05
																																															3929140	-53.9624	1.35192e-05
																																															3933910	-53.888	1.352e-05
																																															3938670	-53.8028	1.35208e-05
																																															3943440	-53.7068	1.35216e-05
																																															3948210	-53.6006	1.35224e-05
																																															3952980	-53.4848	1.35232e-05
																																															3957750	-53.3606	1.3524e-05
																																															3962520	-53.229	1.35248e-05
																																															3967290	-53.0915	1.35256e-05
																																															3972050	-52.9495	1.35264e-05
																																															3976820	-52.8045	1.35272e-05
																																															3981590	-52.6579	1.3528e-05
																																															3986360	-52.511	1.35288e-05
																																															3991130	-52.3652	1.35296e-05
																																															3995900	-52.2216	1.35304e-05
																																															4000660	-52.0811	1.35312e-05
																																															4005430	-51.9447	1.3532e-05
																																															4010200	-51.813	1.35328e-05
																																															4014970	-51.6865	1.35336e-05
																																															4019740	-51.5656	1.35344e-05
																																															4024510	-51.4505	1.35352e-05
																																															4029270	-51.3413	1.3536e-05
																																															4034040	-51.2379	1.35368e-05
																																															4038810	-51.1401	1.35376e-05
																																															4043580	-51.0476	1.35384e-05
																																															4048350	-50.9599	1.35392e-05
																																															4053120	-50.8764	1.354e-05
																																															4057880	-50.7965	1.35408e-05
																																															4062650	-50.7195	1.35416e-05
																																															4067420	-50.6446	1.35424e-05
																																															4072190	-50.571	1.35432e-05
																																															4076960	-50.4979	1.3544e-05
																																															4081730	-50.4244	1.35448e-05
																																															4086490	-50.3497	1.35456e-05
																																															4091260	-50.2729	1.35464e-05
																																															4096030	-50.1935	1.35472e-05
																																															4100800	-50.1107	1.3548e-05
																																															4105570	-50.024	1.35488e-05
																																															4110340	-49.9331	1.35496e-05
																																															4115100	-49.8376	1.35504e-05
																																															4119870	-49.7373	1.35512e-05
																																															4124640	-49.6324	1.3552e-05
																																															4129410	-49.523	1.35528e-05
																																															4134180	-49.4092	1.35536e-05
																																															4138950	-49.2915	1.35544e-05
																																															4143710	-49.1703	1.35552e-05
																																															4148480	-49.0463	1.3556e-05
																																															4153250	-48.92	1.35568e-05
																																															4158020	-48.792	1.35576e-05
																																															4162790	-48.6631	1.35584e-05
																																															4167560	-48.5338	1.35592e-05
																																															4172330	-48.4049	1.356e-05
																																															4177090	-48.2769	1.35608e-05
																																															4181860	-48.1504	1.35616e-05
																																															4186630	-48.0258	1.35624e-05
																																															4191400	-47.9037	1.35632e-05
																																															4196170	-47.7843	1.3564e-05
																																															4200940	-47.6681	1.35648e-05
																																															4205700	-47.555	1.35656e-05
																																															4210470	-47.4454	1.35664e-05
																																															4215240	-47.3393	1.35672e-05
																																															4220010	-47.2366	1.3568e-05
																																															4224780	-47.1372	1.35688e-05
																																															4229550	-47.041	1.35696e-05
																																															4234310	-46.9478	1.35704e-05
																																															4239080	-46.8573	1.35712e-05
																																															4243850	-46.7692	1.3572e-05
																																															4248620	-46.6831	1.35728e-05
																																															4253390	-46.5986	1.35736e-05
																																															4258160	-46.5152	1.35744e-05
																																															4262920	-46.4326	1.35752e-05
																																															4267690	-46.3503	1.3576e-05
																																															4272460	-46.2679	1.35768e-05
																																															4277230	-46.1849	1.35776e-05
																																															4282000	-46.101	1.35784e-05
																																															4286770	-46.0158	1.35792e-05
																																															4291530	-45.9289	1.358e-05
																																															4296300	-45.8402	1.35808e-05
																																															4301070	-45.7495	1.35816e-05
																																															4305840	-45.6566	1.35824e-05
																																															4310610	-45.5614	1.35832e-05
																																															4315380	-45.464	1.3584e-05
																																															4320140	-45.3644	1.35848e-05
																																															4324910	-45.2627	1.35856e-05
																																															4329680	-45.1592	1.35864e-05
																																															4334450	-45.0541	1.35872e-05
																																															4339220	-44.9477	1.3588e-05
																																															4343990	-44.8402	1.35888e-05
																																															4348750	-44.7321	1.35896e-05
																																															4353520	-44.6238	1.35904e-05
																																															4358290	-44.5154	1.35912e-05
																																															4363060	-44.4075	1.3592e-05
																																															4367830	-44.3004	1.35928e-05
																																															4372600	-44.1945	1.35936e-05
																																															4377370	-44.09	1.35944e-05
																																															4382130	-43.9873	1.35952e-05
																																															4386900	-43.8867	1.3596e-05
																																															4391670	-43.7883	1.35968e-05
																																															4396440	-43.6923	1.35976e-05
																																															4401210	-43.599	1.35984e-05
																																															4405980	-43.5085	1.35992e-05
																																															4410740	-43.4207	1.36e-05
																																															4415510	-43.3358	1.36008e-05
																																															4420280	-43.2538	1.36016e-05
																																															4425050	-43.1746	1.36024e-05
																																															4429820	-43.0982	1.36032e-05
																																															4434590	-43.0245	1.3604e-05
																																															4439350	-42.9533	1.36048e-05
																																															4444120	-42.8846	1.36056e-05
																																															4448890	-42.8181	1.36064e-05
																																															4453660	-42.7537	1.36072e-05
																																															4458430	-42.6911	1.3608e-05
																																															4463200	-42.6303	1.36088e-05
																																															4467960	-42.5709	1.36096e-05
																																															4472730	-42.5128	1.36104e-05
																																															4477500	-42.4558	1.36112e-05
																																															4482270	-42.3997	1.3612e-05
																																															4487040	-42.3443	1.36128e-05
																																															4491810	-42.2895	1.36136e-05
																																															4496570	-42.2351	1.36144e-05
																																															4501340	-42.181	1.36152e-05
																																															4506110	-42.1272	1.3616e-05
																																															4510880	-42.0735	1.36168e-05
																																															4515650	-42.02	1.36176e-05
																																															4520420	-41.9665	1.36184e-05
																																															4525180	-41.9133	1.36192e-05
																																															4529950	-41.8602	1.362e-05
																																															4534720	-41.8074	1.36208e-05
																																															4539490	-41.7549	1.36216e-05
																																															4544260	-41.7028	1.36224e-05
																																															4549030	-41.6514	1.36232e-05
																																															4553790	-41.6006	1.3624e-05
																																															4558560	-41.5507	1.36248e-05
																																															4563330	-41.5019	1.36256e-05
																																															4568100	-41.4542	1.36264e-05
																																															4572870	-41.4078	1.36272e-05
																																															4577640	-41.363	1.3628e-05
																																															4582410	-41.3197	1.36288e-05
																																															4587170	-41.2783	1.36296e-05
																																															4591940	-41.2388	1.36304e-05
																																															4596710	-41.2014	1.36312e-05
																																															4601480	-41.1661	1.3632e-05
																																															4606250	-41.1331	1.36328e-05
																																															4611020	-41.1025	1.36336e-05
																																															4615780	-41.0743	1.36344e-05
																																															4620550	-41.0487	1.36352e-05
																																															4625320	-41.0256	1.3636e-05
																																															4630090	-41.005	1.36368e-05
																																															4634860	-40.9872	1.36376e-05
																																															4639630	-40.972	1.36384e-05
																																															4644390	-40.9595	1.36392e-05
																																															4649160	-40.9497	1.364e-05
																																															4653930	-40.9425	1.36408e-05
																																															4658700	-40.9381	1.36416e-05
																																															4663470	-40.9364	1.36424e-05
																																															4668240	-40.9374	1.36432e-05
																																															4673000	-40.9411	1.3644e-05
																																															4677770	-40.9475	1.36448e-05
																																															4682540	-40.9567	1.36456e-05
																																															4687310	-40.9687	1.36464e-05
																																															4692080	-40.9835	1.36472e-05
																																															4696850	-41.0012	1.3648e-05
																																															4701610	-41.0217	1.36488e-05
																																															4706380	-41.0453	1.36496e-05
																																															4711150	-41.0719	1.36504e-05
																																															4715920	-41.1017	1.36512e-05
																																															4720690	-41.1347	1.3652e-05
																																															4725460	-41.1712	1.36528e-05
																																															4730220	-41.2111	1.36536e-05
																																															4734990	-41.2546	1.36544e-05
																																															4739760	-41.3019	1.36552e-05
																																															4744530	-41.353	1.3656e-05
																																															4749300	-41.4082	1.36568e-05
																																															4754070	-41.4676	1.36576e-05
																																															4758830	-41.5313	1.36584e-05
																																															4763600	-41.5994	1.36592e-05
																																															4768370	-41.6722	1.366e-05
																																															4773140	-41.7497	1.36608e-05
																																															4777910	-41.832	1.36616e-05
																																															4782680	-41.9193	1.36624e-05
																																															4787450	-42.0116	1.36632e-05
																																															4792210	-42.109	1.3664e-05
																																															4796980	-42.2116	1.36648e-05
																																															4801750	-42.3194	1.36656e-05
																																															4806520	-42.4323	1.36664e-05
																																															4811290	-42.5504	1.36672e-05
																																															4816060	-42.6737	1.3668e-05
																																															4820820	-42.8019	1.36688e-05
																																															4825590	-42.935	1.36696e-05
																																															4830360	-43.0729	1.36704e-05
																																															4835130	-43.2153	1.36712e-05
																																															4839900	-43.362	1.3672e-05
																																															4844670	-43.5126	1.36728e-05
																																															4849430	-43.6669	1.36736e-05
																																															4854200	-43.8244	1.36744e-05
																																															4858970	-43.9849	1.36752e-05
																																															4863740	-44.1477	1.3676e-05
																																															4868510	-44.3124	1.36768e-05
																																															4873280	-44.4785	1.36776e-05
																																															4878040	-44.6454	1.36784e-05
																																															4882810	-44.8126	1.36792e-05
																																															4887580	-44.9794	1.368e-05
																																															4892350	-45.1453	1.36808e-05
																																															4897120	-45.3097	1.36816e-05
																																															4901890	-45.4721	1.36824e-05
																																															4906650	-45.6319	1.36832e-05
																																															4911420	-45.7888	1.3684e-05
																																															4916190	-45.9422	1.36848e-05
																																															4920960	-46.0919	1.36856e-05
																																															4925730	-46.2377	1.36864e-05
																																															4930500	-46.3793	1.36872e-05
																																															4935260	-46.5168	1.3688e-05
																																															4940030	-46.6503	1.36888e-05
																																															4944800	-46.7799	1.36896e-05
																																															4949570	-46.9058	1.36904e-05
																																															4954340	-47.0284	1.36912e-05
																																															4959110	-47.1482	1.3692e-05
																																															4963870	-47.2657	1.36928e-05
																																															4968640	-47.3814	1.36936e-05
																																															4973410	-47.4959	1.36944e-05
																																															4978180	-47.6099	1.36952e-05
																																															4982950	-47.724	1.3696e-05
																																															4987720	-47.8388	1.36968e-05
																																															4992490	-47.9549	1.36976e-05
																																															4997250	-48.0731	1.36984e-05
																																															5002020	-48.1937	1.36992e-05
																																															5006790	-48.3174	1.37e-05
																																															5011560	-48.4445	1.37008e-05
																																															5016330	-48.5755	1.37016e-05
																																															5021100	-48.7106	1.37024e-05
																																															5025860	-48.8501	1.37032e-05
																																															5030630	-48.9942	1.3704e-05
																																															5035400	-49.1428	1.37048e-05
																																															5040170	-49.296	1.37056e-05
																																															5044940	-49.4537	1.37064e-05
																																															5049710	-49.6157	1.37072e-05
																																															5054470	-49.7816	1.3708e-05
																																															5059240	-49.951	1.37088e-05
																																															5064010	-50.1236	1.37096e-05
																																															5068780	-50.2987	1.37104e-05
																																															5073550	-50.4758	1.37112e-05
																																															5078320	-50.6542	1.3712e-05
																																															5083080	-50.8331	1.37128e-05
																																															5087850	-51.0117	1.37136e-05
																																															5092620	-51.1894	1.37144e-05
																																															5097390	-51.3653	1.37152e-05
																																															5102160	-51.5388	1.3716e-05
																																															5106930	-51.7091	1.37168e-05
																																															5111690	-51.8757	1.37176e-05
																																															5116460	-52.038	1.37184e-05
																																															5121230	-52.1957	1.37192e-05
																																															5126000	-52.3485	1.372e-05
																																															5130770	-52.4965	1.37208e-05
																																															5135540	-52.6396	1.37216e-05
																																															5140300	-52.7781	1.37224e-05
																																															5145070	-52.9124	1.37232e-05
																																															5149840	-53.0431	1.3724e-05
																																															5154610	-53.1708	1.37248e-05
																																															5159380	-53.2963	1.37256e-05
																																															5164150	-53.4204	1.37264e-05
																																															5168910	-53.544	1.37272e-05
																																															5173680	-53.668	1.3728e-05
																																															5178450	-53.7934	1.37288e-05
																																															5183220	-53.9209	1.37296e-05
																																															5187990	-54.0516	1.37304e-05
																																															5192760	-54.1859	1.37312e-05
																																															5197530	-54.3248	1.3732e-05
																																															5202290	-54.4686	1.37328e-05
																																															5207060	-54.6178	1.37336e-05
																																															5211830	-54.7727	1.37344e-05
																																															5216600	-54.9333	1.37352e-05
																																															5221370	-55.0997	1.3736e-05
																																															5226140	-55.2715	1.37368e-05
																																															5230900	-55.4484	1.37376e-05
																																															5235670	-55.6297	1.37384e-05
																																															5240440	-55.8146	1.37392e-05
																																															5245210	-56.002	1.374e-05
																																															5249980	-56.1908	1.37408e-05
																																															5254750	-56.3796	1.37416e-05
																																															5259510	-56.5667	1.37424e-05
																																															5264280	-56.7506	1.37432e-05
																																															5269050	-56.9295	1.3744e-05
																																															5273820	-57.1017	1.37448e-05
																																															5278590	-57.2656	1.37456e-05
																																															5283360	-57.4196	1.37464e-05
																																															5288120	-57.5625	1.37472e-05
																																															5292890	-57.6933	1.3748e-05
																																															5297660	-57.8114	1.37488e-05
																																															5302430	-57.9166	1.37496e-05
																																															5307200	-58.0092	1.37504e-05
																																															5311970	-58.0899	1.37512e-05
																																															5316730	-58.1598	1.3752e-05
																																															5321500	-58.2204	1.37528e-05
																																															5326270	-58.2734	1.37536e-05
																																															5331040	-58.3208	1.37544e-05
																																															5335810	-58.3648	1.37552e-05
																																															5340580	-58.4074	1.3756e-05
																																															5345340	-58.451	1.37568e-05
																																															5350110	-58.4975	1.37576e-05
																																															5354880	-58.549	1.37584e-05
																																															5359650	-58.6074	1.37592e-05
																																															5364420	-58.6742	1.376e-05
																																															5369190	-58.7511	1.37608e-05
																																															5373950	-58.8393	1.37616e-05
																																															5378720	-58.9399	1.37624e-05
																																															5383490	-59.0539	1.37632e-05
																																															5388260	-59.1819	1.3764e-05
																																															5393030	-59.3244	1.37648e-05
																																															5397800	-59.4816	1.37656e-05
																																															5402570	-59.6536	1.37664e-05
																																															5407330	-59.8401	1.37672e-05
																																															5412100	-60.0405	1.3768e-05
																																															5416870	-60.2541	1.37688e-05
																																															5421640	-60.4797	1.37696e-05
																																															5426410	-60.7157	1.37704e-05
																																															5431180	-60.9602	1.37712e-05
																																															5435940	-61.2109	1.3772e-05
																																															5440710	-61.4649	1.37728e-05
																																															5445480	-61.7191	1.37736e-05
																																															5450250	-61.9699	1.37744e-05
																																															5455020	-62.2136	1.37752e-05
																																															5459790	-62.4462	1.3776e-05
																																															5464550	-62.6637	1.37768e-05
																																															5469320	-62.8627	1.37776e-05
																																															5474090	-63.0402	1.37784e-05
																																															5478860	-63.194	1.37792e-05
																																															5483630	-63.3229	1.378e-05
																																															5488400	-63.4269	1.37808e-05
																																															5493160	-63.5071	1.37816e-05
																																															5497930	-63.5658	1.37824e-05
																																															5502700	-63.6062	1.37832e-05
																																															5507470	-63.632	1.3784e-05
																																															5512240	-63.6476	1.37848e-05
																																															5517010	-63.6575	1.37856e-05
																																															5521770	-63.666	1.37864e-05
																																															5526540	-63.6774	1.37872e-05
																																															5531310	-63.6958	1.3788e-05
																																															5536080	-63.7247	1.37888e-05
																																															5540850	-63.7674	1.37896e-05
																																															5545620	-63.8268	1.37904e-05
																																															5550380	-63.9056	1.37912e-05
																																															5555150	-64.006	1.3792e-05
																																															5559920	-64.1301	1.37928e-05
																																															5564690	-64.2797	1.37936e-05
																																															5569460	-64.4566	1.37944e-05
																																															5574230	-64.6622	1.37952e-05
																																															5578990	-64.898	1.3796e-05
																																															5583760	-65.1656	1.37968e-05
																																															5588530	-65.4663	1.37976e-05
																																															5593300	-65.8014	1.37984e-05
																																															5598070	-66.1725	1.37992e-05
																																															5602840	-66.581	1.38e-05
																																															5607600	-67.0285	1.38008e-05
																																															5612370	-67.5163	1.38016e-05
																																															5617140	-68.0462	1.38024e-05
																																															5621910	-68.6196	1.38032e-05
																																															5626680	-69.238	1.3804e-05
																																															5631450	-69.9028	1.38048e-05
																																															5636220	-70.6149	1.38056e-05
																																															5640980	-71.3748	1.38064e-05
																																															5645750	-72.182	1.38072e-05
																																															5650520	-73.0346	1.3808e-05
																																															5655290	-73.9286	1.38088e-05
																																															5660060	-74.8571	1.38096e-05
																																															5664830	-75.8088	1.38104e-05
																																															5669590	-76.7679	1.38112e-05
																																															5674360	-77.7129	1.3812e-05
																																															5679130	-78.6183	1.38128e-05
																																															5683900	-79.4581	1.38136e-05
																																															5688670	-80.212	1.38144e-05
																																															5693440	-80.872	1.38152e-05
																																															5698200	-81.4473	1.3816e-05
																																															5702970	-81.9632	1.38168e-05
																																															5707740	-82.4561	1.38176e-05
																																															5712510	-82.9659	1.38184e-05
																																															5717280	-83.5293	1.38192e-05
																																															5722050	-84.1726	1.382e-05
																																															5726810	-84.9003	1.38208e-05
																																															5731580	-85.6732	1.38216e-05
																																															5736350	-86.3671	1.38224e-05
																																															5741120	-86.7367	1.38232e-05
																																															5745890	-86.4951	1.3824e-05
																																															5750660	-85.5602	1.38248e-05
																																															5755420	-84.15	1.38256e-05
																																															5760190	-82.5575	1.38264e-05
																																															5764960	-80.9736	1.38272e-05
																																															5769730	-79.4839	1.3828e-05
																																															5774500	-78.116	1.38288e-05
																																															5779270	-76.8719	1.38296e-05
																																															5784030	-75.7441	1.38304e-05
																																															5788800	-74.7224	1.38312e-05
																																															5793570	-73.7964	1.3832e-05
																																															5798340	-72.9566	1.38328e-05
																																															5803110	-72.1947	1.38336e-05
																																															5807880	-71.5036	1.38344e-05
																																															5812640	-70.8768	1.38352e-05
																																															5817410	-70.3088	1.3836e-05
																																															5822180	-69.7948	1.38368e-05
																																															5826950	-69.3303	1.38376e-05
																																															5831720	-68.9113	1.38384e-05
																																															5836490	-68.534	1.38392e-05
																																															5841260	-68.1949	1.384e-05
																																															5846020	-67.8904	1.38408e-05
																																															5850790	-67.617	1.38416e-05
																																															5855560	-67.371	1.38424e-05
																																															5860330	-67.1487	1.38432e-05
																																															5865100	-66.9462	1.3844e-05
																																															5869870	-66.7592	1.38448e-05
																																															5874630	-66.5833	1.38456e-05
																																															5879400	-66.414	1.38464e-05
																																															5884170	-66.2465	1.38472e-05
																																															5888940	-66.076	1.3848e-05
																																															5893710	-65.8978	1.38488e-05
																																															5898480	-65.7079	1.38496e-05
																																															5903240	-65.5024	1.38504e-05
																																															5908010	-65.2785	1.38512e-05
																																															5912780	-65.0342	1.3852e-05
																																															5917550	-64.7687	1.38528e-05
																																															5922320	-64.4822	1.38536e-05
																																															5927090	-64.1759	1.38544e-05
																																															5931850	-63.8521	1.38552e-05
																																															5936620	-63.5134	1.3856e-05
																																															5941390	-63.1632	1.38568e-05
																																															5946160	-62.8048	1.38576e-05
																																															5950930	-62.4417	1.38584e-05
																																															5955700	-62.0772	1.38592e-05
																																															5960460	-61.7143	1.386e-05
																																															5965230	-61.3557	1.38608e-05
																																															5970000	-61.0036	1.38616e-05
																																															5974770	-60.6601	1.38624e-05
																																															5979540	-60.3266	1.38632e-05
																																															5984310	-60.0045	1.3864e-05
																																															5989070	-59.6946	1.38648e-05
																																															5993840	-59.3976	1.38656e-05
																																															5998610	-59.1139	1.38664e-05
																																															6003380	-58.8437	1.38672e-05
																																															6008150	-58.5869	1.3868e-05
																																															6012920	-58.3434	1.38688e-05
																																															6017680	-58.1128	1.38696e-05
																																															6022450	-57.8947	1.38704e-05
																																															6027220	-57.6886	1.38712e-05
																																															6031990	-57.4936	1.3872e-05
																																															6036760	-57.3091	1.38728e-05
																																															6041530	-57.1342	1.38736e-05
																																															6046300	-56.9679	1.38744e-05
																																															6051060	-56.8093	1.38752e-05
																																															6055830	-56.6573	1.3876e-05
																																															6060600	-56.5109	1.38768e-05
																																															6065370	-56.369	1.38776e-05
																																															6070140	-56.2305	1.38784e-05
																																															6074910	-56.0943	1.38792e-05
																																															6079670	-55.9595	1.388e-05
																																															6084440	-55.825	1.38808e-05
																																															6089210	-55.6901	1.38816e-05
																																															6093980	-55.554	1.38824e-05
																																															6098750	-55.416	1.38832e-05
																																															6103520	-55.2757	1.3884e-05
																																															6108280	-55.1327	1.38848e-05
																																															6113050	-54.9869	1.38856e-05
																																															6117820	-54.8381	1.38864e-05
																																															6122590	-54.6865	1.38872e-05
																																															6127360	-54.5324	1.3888e-05
																																															6132130	-54.376	1.38888e-05
																																															6136890	-54.218	1.38896e-05
																																															6141660	-54.0588	1.38904e-05
																																															6146430	-53.8991	1.38912e-05
																																															6151200	-53.7395	1.3892e-05
																																															6155970	-53.5807	1.38928e-05
																																															6160740	-53.4234	1.38936e-05
																																															6165500	-53.2682	1.38944e-05
																																															6170270	-53.1158	1.38952e-05
																																															6175040	-52.9667	1.3896e-05
																																															6179810	-52.8216	1.38968e-05
																																															6184580	-52.6808	1.38976e-05
																																															6189350	-52.5448	1.38984e-05
																																															6194110	-52.4138	1.38992e-05
																																															6198880	-52.2881	1.39e-05
																																															6203650	-52.1679	1.39008e-05
																																															6208420	-52.0532	1.39016e-05
																																															6213190	-51.9441	1.39024e-05
																																															6217960	-51.8405	1.39032e-05
																																															6222720	-51.7422	1.3904e-05
																																															6227490	-51.649	1.39048e-05
																																															6232260	-51.5606	1.39056e-05
																																															6237030	-51.4766	1.39064e-05
																																															6241800	-51.3967	1.39072e-05
																																															6246570	-51.3203	1.3908e-05
																																															6251340	-51.247	1.39088e-05
																																															6256100	-51.1762	1.39096e-05
																																															6260870	-51.1072	1.39104e-05
																																															6265640	-51.0395	1.39112e-05
																																															6270410	-50.9725	1.3912e-05
																																															6275180	-50.9056	1.39128e-05
																																															6279950	-50.8381	1.39136e-05
																																															6284710	-50.7695	1.39144e-05
																																															6289480	-50.6994	1.39152e-05
																																															6294250	-50.6273	1.3916e-05
																																															6299020	-50.5527	1.39168e-05
																																															6303790	-50.4754	1.39176e-05
																																															6308560	-50.3952	1.39184e-05
																																															6313320	-50.312	1.39192e-05
																																															6318090	-50.2257	1.392e-05
																																															6322860	-50.1363	1.39208e-05
																																															6327630	-50.0442	1.39216e-05
																																															6332400	-49.9495	1.39224e-05
																																															6337170	-49.8524	1.39232e-05
																																															6341930	-49.7535	1.3924e-05
																																															6346700	-49.6531	1.39248e-05
																																															6351470	-49.5517	1.39256e-05
																																															6356240	-49.4498	1.39264e-05
																																															6361010	-49.3479	1.39272e-05
																																															6365780	-49.2465	1.3928e-05
																																															6370540	-49.1461	1.39288e-05
																																															6375310	-49.0472	1.39296e-05
																																															6380080	-48.9503	1.39304e-05
																																															6384850	-48.8556	1.39312e-05
																																															6389620	-48.7638	1.3932e-05
																																															6394390	-48.6749	1.39328e-05
																																															6399150	-48.5894	1.39336e-05
																																															6403920	-48.5073	1.39344e-05
																																															6408690	-48.4289	1.39352e-05
																																															6413460	-48.3543	1.3936e-05
																																															6418230	-48.2835	1.39368e-05
																																															6423000	-48.2165	1.39376e-05
																																															6427760	-48.1532	1.39384e-05
																																															6432530	-48.0934	1.39392e-05
																																															6437300	-48.0371	1.394e-05
																																															6442070	-47.984	1.39408e-05
																																															6446840	-47.9338	1.39416e-05
																																															6451610	-47.8861	1.39424e-05
																																															6456380	-47.8408	1.39432e-05
																																															6461140	-47.7974	1.3944e-05
																																															6465910	-47.7555	1.39448e-05
																																															6470680	-47.7148	1.39456e-05
																																															6475450	-47.6747	1.39464e-05
																																															6480220	-47.6351	1.39472e-05
																																															6484990	-47.5954	1.3948e-05
																																															6489750	-47.5553	1.39488e-05
																																															6494520	-47.5145	1.39496e-05
																																															6499290	-47.4728	1.39504e-05
																																															6504060	-47.4297	1.39512e-05
																																															6508830	-47.3852	1.3952e-05
																																															6513600	-47.3392	1.39528e-05
																																															6518360	-47.2914	1.39536e-05
																																															6523130	-47.242	1.39544e-05
																																															6527900	-47.1909	1.39552e-05
																																															6532670	-47.1383	1.3956e-05
																																															6537440	-47.0842	1.39568e-05
																																															6542210	-47.0288	1.39576e-05
																																															6546970	-46.9725	1.39584e-05
																																															6551740	-46.9155	1.39592e-05
																																															6556510	-46.858	1.396e-05
																																															6561280	-46.8005	1.39608e-05
																																															6566050	-46.7431	1.39616e-05
																																															6570820	-46.6863	1.39624e-05
																																															6575580	-46.6305	1.39632e-05
																																															6580350	-46.5758	1.3964e-05
																																															6585120	-46.5227	1.39648e-05
																																															6589890	-46.4713	1.39656e-05
																																															6594660	-46.422	1.39664e-05
																																															6599430	-46.375	1.39672e-05
																																															6604190	-46.3304	1.3968e-05
																																															6608960	-46.2884	1.39688e-05
																																															6613730	-46.249	1.39696e-05
																																															6618500	-46.2125	1.39704e-05
																																															6623270	-46.1786	1.39712e-05
																																															6628040	-46.1476	1.3972e-05
																																															6632800	-46.1192	1.39728e-05
																																															6637570	-46.0933	1.39736e-05
																																															6642340	-46.0699	1.39744e-05
																																															6647110	-46.0487	1.39752e-05
																																															6651880	-46.0296	1.3976e-05
																																															6656650	-46.0122	1.39768e-05
																																															6661420	-45.9964	1.39776e-05
																																															6666180	-45.9819	1.39784e-05
																																															6670950	-45.9683	1.39792e-05
																																															6675720	-45.9555	1.398e-05
																																															6680490	-45.943	1.39808e-05
																																															6685260	-45.9308	1.39816e-05
																																															6690030	-45.9184	1.39824e-05
																																															6694790	-45.9057	1.39832e-05
																																															6699560	-45.8924	1.3984e-05
																																															6704330	-45.8784	1.39848e-05
																																															6709100	-45.8635	1.39856e-05
																																															6713870	-45.8477	1.39864e-05
																																															6718640	-45.8309	1.39872e-05
																																															6723400	-45.8131	1.3988e-05
																																															6728170	-45.7943	1.39888e-05
																																															6732940	-45.7746	1.39896e-05
																																															6737710	-45.7542	1.39904e-05
																																															6742480	-45.7332	1.39912e-05
																																															6747250	-45.7118	1.3992e-05
																																															6752010	-45.6903	1.39928e-05
																																															6756780	-45.6689	1.39936e-05
																																															6761550	-45.6479	1.39944e-05
																																															6766320	-45.6276	1.39952e-05
																																															6771090	-45.6083	1.3996e-05
																																															6775860	-45.5903	1.39968e-05
																																															6780620	-45.5739	1.39976e-05
																																															6785390	-45.5593	1.39984e-05
																																															6790160	-45.547	1.39992e-05
																																															6794930	-45.537	1.4e-05
																																															6799700	-45.5296	1.40008e-05
																																															6804470	-45.5251	1.40016e-05
																																															6809230	-45.5236	1.40024e-05
																																															6814000	-45.5252	1.40032e-05
																																															6818770	-45.5301	1.4004e-05
																																															6823540	-45.5383	1.40048e-05
																																															6828310	-45.5498	1.40056e-05
																																															6833080	-45.5648	1.40064e-05
																																															6837840	-45.583	1.40072e-05
																																															6842610	-45.6045	1.4008e-05
																																															6847380	-45.6292	1.40088e-05
																																															6852150	-45.6569	1.40096e-05
																																															6856920	-45.6875	1.40104e-05
																																															6861690	-45.7208	1.40112e-05
																																															6866460	-45.7565	1.4012e-05
																																															6871220	-45.7945	1.40128e-05
																																															6875990	-45.8346	1.40136e-05
																																															6880760	-45.8764	1.40144e-05
																																															6885530	-45.9197	1.40152e-05
																																															6890300	-45.9643	1.4016e-05
																																															6895070	-46.0099	1.40168e-05
																																															6899830	-46.0562	1.40176e-05
																																															6904600	-46.1031	1.40184e-05
																																															6909370	-46.1504	1.40192e-05
																																															6914140	-46.1978	1.402e-05
																																															6918910	-46.2453	1.40208e-05
																																															6923680	-46.2926	1.40216e-05
																																															6928440	-46.3397	1.40224e-05
																																															6933210	-46.3867	1.40232e-05
																																															6937980	-46.4334	1.4024e-05
																																															6942750	-46.4798	1.40248e-05
																																															6947520	-46.5262	1.40256e-05
																																															6952290	-46.5725	1.40264e-05
																																															6957050	-46.619	1.40272e-05
																																															6961820	-46.6657	1.4028e-05
																																															6966590	-46.7128	1.40288e-05
																																															6971360	-46.7607	1.40296e-05
																																															6976130	-46.8094	1.40304e-05
																																															6980900	-46.8593	1.40312e-05
																																															6985660	-46.9106	1.4032e-05
																																															6990430	-46.9634	1.40328e-05
																																															6995200	-47.0181	1.40336e-05
																																															6999970	-47.0749	1.40344e-05
																																															7004740	-47.1339	1.40352e-05
																																															7009510	-47.1954	1.4036e-05
																																															7014270	-47.2595	1.40368e-05
																																															7019040	-47.3263	1.40376e-05
																																															7023810	-47.3959	1.40384e-05
																																															7028580	-47.4685	1.40392e-05
																																															7033350	-47.5439	1.404e-05
																																															7038120	-47.6223	1.40408e-05
																																															7042880	-47.7035	1.40416e-05
																																															7047650	-47.7875	1.40424e-05
																																															7052420	-47.8742	1.40432e-05
																																															7057190	-47.9633	1.4044e-05
																																															7061960	-48.0548	1.40448e-05
																																															7066730	-48.1483	1.40456e-05
																																															7071500	-48.2437	1.40464e-05
																																															7076260	-48.3406	1.40472e-05
																																															7081030	-48.4388	1.4048e-05
																																															7085800	-48.5379	1.40488e-05
																																															7090570	-48.6377	1.40496e-05
																																															7095340	-48.7379	1.40504e-05
																																															7100110	-48.838	1.40512e-05
																																															7104870	-48.9379	1.4052e-05
																																															7109640	-49.0373	1.40528e-05
																																															7114410	-49.136	1.40536e-05
																																															7119180	-49.2337	1.40544e-05
																																															7123950	-49.3303	1.40552e-05
																																															7128720	-49.4258	1.4056e-05
																																															7133480	-49.5201	1.40568e-05
																																															7138250	-49.6131	1.40576e-05
																																															7143020	-49.7051	1.40584e-05
																																															7147790	-49.7961	1.40592e-05
																																															7152560	-49.8864	1.406e-05
																																															7157330	-49.9761	1.40608e-05
																																															7162090	-50.0656	1.40616e-05
																																															7166860	-50.1552	1.40624e-05
																																															7171630	-50.2453	1.40632e-05
																																															7176400	-50.3364	1.4064e-05
																																															7181170	-50.4288	1.40648e-05
																																															7185940	-50.5229	1.40656e-05
																																															7190700	-50.6193	1.40664e-05
																																															7195470	-50.7184	1.40672e-05
																																															7200240	-50.8205	1.4068e-05
																																															7205010	-50.9262	1.40688e-05
																																															7209780	-51.0357	1.40696e-05
																																															7214550	-51.1495	1.40704e-05
																																															7219310	-51.2677	1.40712e-05
																																															7224080	-51.3907	1.4072e-05
																																															7228850	-51.5187	1.40728e-05
																																															7233620	-51.6517	1.40736e-05
																																															7238390	-51.79	1.40744e-05
																																															7243160	-51.9334	1.40752e-05
																																															7247920	-52.0819	1.4076e-05
																																															7252690	-52.2353	1.40768e-05
																																															7257460	-52.3934	1.40776e-05
																																															7262230	-52.556	1.40784e-05
																																															7267000	-52.7226	1.40792e-05
																																															7271770	-52.8927	1.408e-05
																																															7276540	-53.0658	1.40808e-05
																																															7281300	-53.2413	1.40816e-05
																																															7286070	-53.4184	1.40824e-05
																																															7290840	-53.5964	1.40832e-05
																																															7295610	-53.7744	1.4084e-05
																																															7300380	-53.9516	1.40848e-05
																																															7305150	-54.1272	1.40856e-05
																																															7309910	-54.3001	1.40864e-05
																																															7314680	-54.4697	1.40872e-05
																																															7319450	-54.6351	1.4088e-05
																																															7324220	-54.7956	1.40888e-05
																																															7328990	-54.9506	1.40896e-05
																																															7333760	-55.0995	1.40904e-05
																																															7338520	-55.2422	1.40912e-05
																																															7343290	-55.3783	1.4092e-05
																																															7348060	-55.508	1.40928e-05
																																															7352830	-55.6314	1.40936e-05
																																															7357600	-55.7488	1.40944e-05
																																															7362370	-55.8607	1.40952e-05
																																															7367130	-55.9678	1.4096e-05
																																															7371900	-56.0709	1.40968e-05
																																															7376670	-56.1708	1.40976e-05
																																															7381440	-56.2683	1.40984e-05
																																															7386210	-56.3645	1.40992e-05
																																															7390980	-56.4602	1.41e-05
																																															7395740	-56.5564	1.41008e-05
																																															7400510	-56.654	1.41016e-05
																																															7405280	-56.7537	1.41024e-05
																																															7410050	-56.8564	1.41032e-05
																																															7414820	-56.9625	1.4104e-05
																																															7419590	-57.0726	1.41048e-05
																																															7424350	-57.1872	1.41056e-05
																																															7429120	-57.3063	1.41064e-05
																																															7433890	-57.4303	1.41072e-05
																																															7438660	-57.559	1.4108e-05
																																															7443430	-57.6924	1.41088e-05
																																															7448200	-57.8301	1.41096e-05
																																															7452960	-57.9717	1.41104e-05
																																															7457730	-58.1166	1.41112e-05
																																															7462500	-58.2642	1.4112e-05
																																															7467270	-58.4137	1.41128e-05
																																															7472040	-58.5642	1.41136e-05
																																															7476810	-58.7148	1.41144e-05
																																															7481580	-58.8644	1.41152e-05
																																															7486340	-59.0123	1.4116e-05
																																															7491110	-59.1573	1.41168e-05
																																															7495880	-59.2985	1.41176e-05
																																															7500650	-59.4353	1.41184e-05
																																															7505420	-59.5669	1.41192e-05
																																															7510190	-59.6929	1.412e-05
																																															7514950	-59.813	1.41208e-05
																																															7519720	-59.9272	1.41216e-05
																																															7524490	-60.0358	1.41224e-05
																																															7529260	-60.1391	1.41232e-05
																																															7534030	-60.2379	1.4124e-05
																																															7538800	-60.3331	1.41248e-05
																																															7543560	-60.4256	1.41256e-05
																																															7548330	-60.5168	1.41264e-05
																																															7553100	-60.608	1.41272e-05
																																															7557870	-60.7005	1.4128e-05
																																															7562640	-60.7958	1.41288e-05
																																															7567410	-60.8954	1.41296e-05
																																															7572170	-61.0006	1.41304e-05
																																															7576940	-61.1128	1.41312e-05
																																															7581710	-61.2333	1.4132e-05
																																															7586480	-61.3632	1.41328e-05
																																															7591250	-61.5035	1.41336e-05
																																															7596020	-61.6554	1.41344e-05
																																															7600780	-61.8194	1.41352e-05
																																															7605550	-61.9962	1.4136e-05
																																															7610320	-62.1863	1.41368e-05
																																															7615090	-62.39	1.41376e-05
																																															7619860	-62.6072	1.41384e-05
																																															7624630	-62.8377	1.41392e-05
																																															7629390	-63.0812	1.414e-05
																																															7634160	-63.3368	1.41408e-05
																																															7638930	-63.6034	1.41416e-05
																																															7643700	-63.8794	1.41424e-05
																																															7648470	-64.163	1.41432e-05
																																															7653240	-64.4517	1.4144e-05
																																															7658000	-64.7427	1.41448e-05
																																															7662770	-65.0326	1.41456e-05
																																															7667540	-65.3177	1.41464e-05
																																															7672310	-65.5939	1.41472e-05
																																															7677080	-65.8571	1.4148e-05
																																															7681850	-66.103	1.41488e-05
																																															7686610	-66.3277	1.41496e-05
																																															7691380	-66.5281	1.41504e-05
																																															7696150	-66.7018	1.41512e-05
																																															7700920	-66.8476	1.4152e-05
																																															7705690	-66.9655	1.41528e-05
																																															7710460	-67.0569	1.41536e-05
																																															7715230	-67.1244	1.41544e-05
																																															7719990	-67.1716	1.41552e-05
																																															7724760	-67.2027	1.4156e-05
																																															7729530	-67.2223	1.41568e-05
																																															7734300	-67.2355	1.41576e-05
																																															7739070	-67.2469	1.41584e-05
																																															7743840	-67.2612	1.41592e-05
																																															7748600	-67.2824	1.416e-05
																																															7753370	-67.3144	1.41608e-05
																																															7758140	-67.3607	1.41616e-05
																																															7762910	-67.424	1.41624e-05
																																															7767680	-67.5071	1.41632e-05
																																															7772450	-67.6122	1.4164e-05
																																															7777210	-67.7413	1.41648e-05
																																															7781980	-67.8961	1.41656e-05
																																															7786750	-68.0782	1.41664e-05
																																															7791520	-68.2888	1.41672e-05
																																															7796290	-68.5292	1.4168e-05
																																															7801060	-68.8002	1.41688e-05
																																															7805820	-69.1028	1.41696e-05
																																															7810590	-69.4374	1.41704e-05
																																															7815360	-69.8042	1.41712e-05
																																															7820130	-70.203	1.4172e-05
																																															7824900	-70.6328	1.41728e-05
																																															7829670	-71.092	1.41736e-05
																																															7834430	-71.5775	1.41744e-05
																																															7839200	-72.0846	1.41752e-05
																																															7843970	-72.6064	1.4176e-05
																																															7848740	-73.133	1.41768e-05
																																															7853510	-73.6512	1.41776e-05
																																															7858280	-74.1441	1.41784e-05
																																															7863040	-74.5917	1.41792e-05
																																															7867810	-74.9728	1.418e-05
																																															7872580	-75.2676	1.41808e-05
																																															7877350	-75.4617	1.41816e-05
																																															7882120	-75.5496	1.41824e-05
																																															7886890	-75.5363	1.41832e-05
																																															7891650	-75.4355	1.4184e-05
																																															7896420	-75.2671	1.41848e-05
																																															7901190	-75.0527	1.41856e-05
																																															7905960	-74.8129	1.41864e-05
																																															7910730	-74.5653	1.41872e-05
																																															7915500	-74.3238	1.4188e-05
																																															7920270	-74.0992	1.41888e-05
																																															7925030	-73.899	1.41896e-05
																																															7929800	-73.7287	1.41904e-05
																																															7934570	-73.592	1.41912e-05
																																															7939340	-73.4914	1.4192e-05
																																															7944110	-73.4286	1.41928e-05
																																															7948880	-73.4047	1.41936e-05
																																															7953640	-73.4202	1.41944e-05
																																															7958410	-73.4757	1.41952e-05
																																															7963180	-73.5715	1.4196e-05
																																															7967950	-73.7076	1.41968e-05
																																															7972720	-73.8843	1.41976e-05
																																															7977490	-74.1015	1.41984e-05
																																															7982250	-74.359	1.41992e-05
																																															7987020	-74.6566	1.42e-05
																																															7991790	-74.9937	1.42008e-05
																																															7996560	-75.369	1.42016e-05
																																															8001330	-75.7808	1.42024e-05
																																															8006100	-76.226	1.42032e-05
																																															8010860	-76.7001	1.4204e-05
																																															8015630	-77.1964	1.42048e-05
																																															8020400	-77.7051	1.42056e-05
																																															8025170	-78.2129	1.42064e-05
																																															8029940	-78.7024	1.42072e-05
																																															8034710	-79.1521	1.4208e-05
																																															8039470	-79.5379	1.42088e-05
																																															8044240	-79.8365	1.42096e-05
																																															8049010	-80.0293	1.42104e-05
																																															8053780	-80.1072	1.42112e-05
																																															8058550	-80.0731	1.4212e-05
																																															8063320	-79.9409	1.42128e-05
																																															8068080	-79.7318	1.42136e-05
																																															8072850	-79.47	1.42144e-05
																																															8077620	-79.1784	1.42152e-05
																																															8082390	-78.8767	1.4216e-05
																																															8087160	-78.5803	1.42168e-05
																																															8091930	-78.3004	1.42176e-05
																																															8096690	-78.0455	1.42184e-05
																																															8101460	-77.8209	1.42192e-05
																																															8106230	-77.6305	1.422e-05
																																															8111000	-77.4765	1.42208e-05
																																															8115770	-77.3606	1.42216e-05
																																															8120540	-77.2837	1.42224e-05
																																															8125310	-77.2463	1.42232e-05
																																															8130070	-77.2489	1.4224e-05
																																															8134840	-77.2919	1.42248e-05
																																															8139610	-77.3757	1.42256e-05
																																															8144380	-77.5009	1.42264e-05
																																															8149150	-77.6681	1.42272e-05
																																															8153920	-77.8782	1.4228e-05
																																															8158680	-78.1325	1.42288e-05
																																															8163450	-78.4326	1.42296e-05
																																															8168220	-78.7803	1.42304e-05
																																															8172990	-79.1781	1.42312e-05
																																															8177760	-79.6291	1.4232e-05
																																															8182530	-80.1371	1.42328e-05
																																															8187290	-80.7065	1.42336e-05
																																															8192060	-81.3432	1.42344e-05
																																															8196830	-82.0542	1.42352e-05
																																															8201600	-82.8481	1.4236e-05
																																															8206370	-83.7356	1.42368e-05
																																															8211140	-84.7297	1.42376e-05
																																															8215900	-85.8455	1.42384e-05
																																															8220670	-87.0991	1.42392e-05
																																															8225440	-88.5033	1.424e-05
																																															8230210	-90.052	1.42408e-05
																																															8234980	-91.681	1.42416e-05
																																															8239750	-93.1782	1.42424e-05
																																															8244510	-94.1045	1.42432e-05
																																															8249280	-94.0388	1.4244e-05
																																															8254050	-93.0986	1.42448e-05
																																															8258820	-91.7746	1.42456e-05
																																															8263590	-90.4228	1.42464e-05
																																															8268360	-89.1862	1.42472e-05
																																															8273120	-88.1001	1.4248e-05
																																															8277890	-87.1604	1.42488e-05
																																															8282660	-86.352	1.42496e-05
																																															8287430	-85.6587	1.42504e-05
																																															8292200	-85.066	1.42512e-05
																																															8296970	-84.5615	1.4252e-05
																																															8301730	-84.135	1.42528e-05
																																															8306500	-83.778	1.42536e-05
																																															8311270	-83.4836	1.42544e-05
																																															8316040	-83.2459	1.42552e-05
																																															8320810	-83.0597	1.4256e-05
																																															8325580	-82.9206	1.42568e-05
																																															8330350	-82.8246	1.42576e-05
																																															8335110	-82.7681	1.42584e-05
																																															8339880	-82.7475	1.42592e-05
																																															8344650	-82.7593	1.426e-05
																																															8349420	-82.7999	1.42608e-05
																																															8354190	-82.8655	1.42616e-05
																																															8358960	-82.9522	1.42624e-05
																																															8363720	-83.0557	1.42632e-05
																																															8368490	-83.1715	1.4264e-05
																																															8373260	-83.2948	1.42648e-05
																																															8378030	-83.4206	1.42656e-05
																																															8382800	-83.5442	1.42664e-05
																																															8387570	-83.6607	1.42672e-05
																																															8392330	-83.7665	1.4268e-05
																																															8397100	-83.8582	1.42688e-05
																																															8401870	-83.9342	1.42696e-05
																																															8406640	-83.994	1.42704e-05
																																															8411410	-84.0388	1.42712e-05
																																															8416180	-84.0714	1.4272e-05
																																															8420940	-84.0958	1.42728e-05
																																															8425710	-84.1173	1.42736e-05
																																															8430480	-84.142	1.42744e-05
																																															8435250	-84.1766	1.42752e-05
																																															8440020	-84.228	1.4276e-05
																																															8444790	-84.3034	1.42768e-05
																																															8449550	-84.4102	1.42776e-05
																																															8454320	-84.5558	1.42784e-05
																																															8459090	-84.7479	1.42792e-05
																																															8463860	-84.9947	1.428e-05
																																															8468630	-85.3047	1.42808e-05
																																															8473400	-85.6878	1.42816e-05
																																															8478160	-86.1546	1.42824e-05
																																															8482930	-86.7174	1.42832e-05
																																															8487700	-87.3898	1.4284e-05
																																															8492470	-88.1858	1.42848e-05
																																															8497240	-89.1166	1.42856e-05
																																															8502010	-90.1808	1.42864e-05
																																															8506770	-91.3389	1.42872e-05
																																															8511540	-92.4576	1.4288e-05
																																															8516310	-93.2349	1.42888e-05
																																															8521080	-93.2678	1.42896e-05
																																															8525850	-92.4271	1.42904e-05
																																															8530620	-91.0243	1.42912e-05
																																															8535390	-89.4446	1.4292e-05
																																															8540150	-87.9054	1.42928e-05
																																															8544920	-86.4874	1.42936e-05
																																															8549690	-85.2079	1.42944e-05
																																															8554460	-84.0615	1.42952e-05
																																															8559230	-83.0356	1.4296e-05
																																															8564000	-82.1173	1.42968e-05
																																															8568760	-81.2948	1.42976e-05
																																															8573530	-80.5579	1.42984e-05
																																															8578300	-79.8984	1.42992e-05
																																															8583070	-79.3093	1.43e-05
																																															8587840	-78.7848	1.43008e-05
																																															8592610	-78.3199	1.43016e-05
																																															8597370	-77.9108	1.43024e-05
																																															8602140	-77.5538	1.43032e-05
																																															8606910	-77.2461	1.4304e-05
																																															8611680	-76.9849	1.43048e-05
																																															8616450	-76.7679	1.43056e-05
																																															8621220	-76.5927	1.43064e-05
																																															8625980	-76.4569	1.43072e-05
																																															8630750	-76.3583	1.4308e-05
																																															8635520	-76.294	1.43088e-05
																																															8640290	-76.261	1.43096e-05
																																															8645060	-76.2554	1.43104e-05
																																															8649830	-76.2728	1.43112e-05
																																															8654590	-76.3073	1.4312e-05
																																															8659360	-76.3522	1.43128e-05
																																															8664130	-76.3992	1.43136e-05
																																															8668900	-76.4386	1.43144e-05
																																															8673670	-76.4596	1.43152e-05
																																															8678440	-76.4507	1.4316e-05
																																															8683200	-76.4008	1.43168e-05
																																															8687970	-76.3002	1.43176e-05
																																															8692740	-76.1419	1.43184e-05
																																															8697510	-75.9229	1.43192e-05
																																															8702280	-75.6442	1.432e-05
																																															8707050	-75.311	1.43208e-05
																																															8711810	-74.9315	1.43216e-05
																																															8716580	-74.5159	1.43224e-05
																																															8721350	-74.0749	1.43232e-05
																																															8726120	-73.6189	1.4324e-05
																																															8730890	-73.1572	1.43248e-05
																																															8735660	-72.6975	1.43256e-05
																																															8740430	-72.2462	1.43264e-05
																																															8745190	-71.8084	1.43272e-05
																																															8749960	-71.3879	1.4328e-05
																																															8754730	-70.9874	1.43288e-05
																																															8759500	-70.6088	1.43296e-05
																																															8764270	-70.2535	1.43304e-05
																																															8769040	-69.9222	1.43312e-05
																																															8773800	-69.6152	1.4332e-05
																																															8778570	-69.3327	1.43328e-05
																																															8783340	-69.0745	1.43336e-05
																																															8788110	-68.8402	1.43344e-05
																																															8792880	-68.6292	1.43352e-05
																																															8797650	-68.4408	1.4336e-05
																																															8802410	-68.2743	1.43368e-05
																																															8807180	-68.1286	1.43376e-05
																																															8811950	-68.0027	1.43384e-05
																																															8816720	-67.8952	1.43392e-05
																																															8821490	-67.805	1.434e-05
																																															8826260	-67.7303	1.43408e-05
																																															8831020	-67.6696	1.43416e-05
																																															8835790	-67.6209	1.43424e-05
																																															8840560	-67.5821	1.43432e-05
																																															8845330	-67.5511	1.4344e-05
																																															8850100	-67.5255	1.43448e-05
																																															8854870	-67.5028	1.43456e-05
																																															8859630	-67.4805	1.43464e-05
																																															8864400	-67.4558	1.43472e-05
																																															8869170	-67.4265	1.4348e-05
																																															8873940	-67.39	1.43488e-05
																																															8878710	-67.3444	1.43496e-05
																																															8883480	-67.2878	1.43504e-05
																																															8888240	-67.2189	1.43512e-05
																																															8893010	-67.1371	1.4352e-05
																																															8897780	-67.0421	1.43528e-05
																																															8902550	-66.9341	1.43536e-05
																																															8907320	-66.8142	1.43544e-05
																																															8912090	-66.6835	1.43552e-05
																																															8916850	-66.5439	1.4356e-05
																																															8921620	-66.3972	1.43568e-05
																																															8926390	-66.2458	1.43576e-05
																																															8931160	-66.0919	1.43584e-05
																																															8935930	-65.9378	1.43592e-05
																																															8940700	-65.7856	1.436e-05
																																															8945470	-65.6374	1.43608e-05
																																															8950230	-65.4953	1.43616e-05
																																															8955000	-65.3608	1.43624e-05
																																															8959770	-65.2356	1.43632e-05
																																															8964540	-65.121	1.4364e-05
																																															8969310	-65.0182	1.43648e-05
																																															8974080	-64.928	1.43656e-05
																																															8978840	-64.8512	1.43664e-05
																																															8983610	-64.7885	1.43672e-05
																																															8988380	-64.7404	1.4368e-05
																																															8993150	-64.7069	1.43688e-05
																																															8997920	-64.6884	1.43696e-05
																																															9002690	-64.6848	1.43704e-05
																																															9007450	-64.6958	1.43712e-05
																																															9012220	-64.7212	1.4372e-05
																																															9016990	-64.7605	1.43728e-05
																																															9021760	-64.813	1.43736e-05
																																															9026530	-64.878	1.43744e-05
																																															9031300	-64.9543	1.43752e-05
																																															9036060	-65.0408	1.4376e-05
																																															9040830	-65.136	1.43768e-05
																																															9045600	-65.2384	1.43776e-05
																																															9050370	-65.346	1.43784e-05
																																															9055140	-65.4569	1.43792e-05
																																															9059910	-65.5689	1.438e-05
																																															9064670	-65.6795	1.43808e-05
																																															9069440	-65.7865	1.43816e-05
																																															9074210	-65.8872	1.43824e-05
																																															9078980	-65.9794	1.43832e-05
																																															9083750	-66.0609	1.4384e-05
																																															9088520	-66.1297	1.43848e-05
																																															9093280	-66.1844	1.43856e-05
																																															9098050	-66.2239	1.43864e-05
																																															9102820	-66.2477	1.43872e-05
																																															9107590	-66.2559	1.4388e-05
																																															9112360	-66.2492	1.43888e-05
																																															9117130	-66.2288	1.43896e-05
																																															9121890	-66.1962	1.43904e-05
																																															9126660	-66.1535	1.43912e-05
																																															9131430	-66.1029	1.4392e-05
																																															9136200	-66.0468	1.43928e-05
																																															9140970	-65.9877	1.43936e-05
																																															9145740	-65.928	1.43944e-05
																																															9150510	-65.87	1.43952e-05
																																															9155270	-65.8158	1.4396e-05
																																															9160040	-65.7675	1.43968e-05
																																															9164810	-65.7269	1.43976e-05
																																															9169580	-65.6955	1.43984e-05
																																															9174350	-65.6747	1.43992e-05
																																															9179120	-65.6658	1.44e-05
																																															9183880	-65.6696	1.44008e-05
																																															9188650	-65.6871	1.44016e-05
																																															9193420	-65.7189	1.44024e-05
																																															9198190	-65.7655	1.44032e-05
																																															9202960	-65.8273	1.4404e-05
																																															9207730	-65.9044	1.44048e-05
																																															9212490	-65.9971	1.44056e-05
																																															9217260	-66.105	1.44064e-05
																																															9222030	-66.2282	1.44072e-05
																																															9226800	-66.3661	1.4408e-05
																																															9231570	-66.5184	1.44088e-05
																																															9236340	-66.6841	1.44096e-05
																																															9241100	-66.8626	1.44104e-05
																																															9245870	-67.0525	1.44112e-05
																																															9250640	-67.2526	1.4412e-05
																																															9255410	-67.4613	1.44128e-05
																																															9260180	-67.6767	1.44136e-05
																																															9264950	-67.8967	1.44144e-05
																																															9269710	-68.119	1.44152e-05
																																															9274480	-68.3408	1.4416e-05
																																															9279250	-68.5594	1.44168e-05
																																															9284020	-68.7719	1.44176e-05
																																															9288790	-68.9754	1.44184e-05
																																															9293560	-69.167	1.44192e-05
																																															9298320	-69.3442	1.442e-05
																																															9303090	-69.5049	1.44208e-05
																																															9307860	-69.6473	1.44216e-05
																																															9312630	-69.7706	1.44224e-05
																																															9317400	-69.8745	1.44232e-05
																																															9322170	-69.9596	1.4424e-05
																																															9326930	-70.0271	1.44248e-05
																																															9331700	-70.0788	1.44256e-05
																																															9336470	-70.1173	1.44264e-05
																																															9341240	-70.1452	1.44272e-05
																																															9346010	-70.1657	1.4428e-05
																																															9350780	-70.1818	1.44288e-05
																																															9355550	-70.1966	1.44296e-05
																																															9360310	-70.213	1.44304e-05
																																															9365080	-70.2338	1.44312e-05
																																															9369850	-70.2613	1.4432e-05
																																															9374620	-70.2978	1.44328e-05
																																															9379390	-70.3451	1.44336e-05
																																															9384160	-70.4048	1.44344e-05
																																															9388920	-70.4781	1.44352e-05
																																															9393690	-70.5659	1.4436e-05
																																															9398460	-70.6688	1.44368e-05
																																															9403230	-70.7871	1.44376e-05
																																															9408000	-70.9205	1.44384e-05
																																															9412770	-71.0685	1.44392e-05
																																															9417530	-71.2301	1.444e-05
																																															9422300	-71.4036	1.44408e-05
																																															9427070	-71.587	1.44416e-05
																																															9431840	-71.7772	1.44424e-05
																																															9436610	-71.9708	1.44432e-05
																																															9441380	-72.1633	1.4444e-05
																																															9446140	-72.3496	1.44448e-05
																																															9450910	-72.5238	1.44456e-05
																																															9455680	-72.6796	1.44464e-05
																																															9460450	-72.8104	1.44472e-05
																																															9465220	-72.91	1.4448e-05
																																															9469990	-72.9729	1.44488e-05
																																															9474750	-72.995	1.44496e-05
																																															9479520	-72.9741	1.44504e-05
																																															9484290	-72.9101	1.44512e-05
																																															9489060	-72.8049	1.4452e-05
																																															9493830	-72.6624	1.44528e-05
																																															9498600	-72.4881	1.44536e-05
																																															9503360	-72.2881	1.44544e-05
																																															9508130	-72.0691	1.44552e-05
																																															9512900	-71.8376	1.4456e-05
																																															9517670	-71.5999	1.44568e-05
																																															9522440	-71.3613	1.44576e-05
[truncated: 129,075 more rows]
[truncated: 1 more columns]

## Sheet: Figure S1
Figure S1a				Figure S1b
elements	Ionic radius	Valence		Compositions	S (R)
Nb	0.64	5		KNN	0.693
Sb	0.6	5		KNN-CZ	0.948
Zr	0.72	4		KNN-CZ-4BHT	1.196
Ti	0.605	4		KNN-CZ-7BHT	1.373
K	1.51	1
Na	1.18	1
Ca	1.12	2
Bi	1.17	3
Hf	0.71	4

## Sheet: Figure S2
Figure S2a								Figure S2b									Figure S2c					Figure S2d
	R-0BHT	R-1BHT	R-3BHT	R-4BHT	R-5BHT	R-7BHT			T-0BHT	T-1BHT	T-3BHT	T-3.5BHT	T-4BHT	T-5BHT	T-7BHT			Iv1 + v5	Iv2 : Iv1	Iv6 : Iv5			Iv1 + v5	Iv2 : Iv1	Iv6 : Iv5
Raman shift cm-1	Intensity (a. u.)	Intensity (a. u.)	Intensity (a. u.)	Intensity (a. u.)	Intensity (a. u.)	Intensity (a. u.)		Raman shift cm-1	Intensity (a. u.)	Intensity (a. u.)	Intensity (a. u.)	Intensity (a. u.)	Intensity (a. u.)	Intensity (a. u.)	Intensity (a. u.)		R-0BHT	2.8	0.53913	0.72105		T-0BHT	2.55	0.55963	0.71075
53.3925	18.2636	19.2234	17.8785	17.3168	16.1178	13.6626		100.544	12.7268	14.6752	15.1997	12.4786	11.3355	13.0975	12.4081		R-1BHT	2.6	0.56034	0.78378		T-1BHT	2.48	0.56518	0.79516
55.2358	17.6864	18.7081	17.3761	16.9975	15.814	13.412		102.376	12.5144	14.4704	14.984	12.2721	11.2272	12.9832	12.1991		R-3BHT	2.61	0.58268	0.83505		T-3BHT	2.035	0.61594	0.84354
57.0766	17.3852	18.1878	17.1567	16.5878	15.6423	13.2506		104.208	12.3732	14.209	14.7391	12.1213	11.0072	12.7509	11.9351		R-4BHT	2.18	0.56761	0.83041		T-4BHT	1.76	0.60562	0.83669
58.917	17.1053	17.8834	16.9054	16.4612	15.3943	13.1737		106.041	12.2382	14.061	14.6202	11.9196	10.78	12.5487	11.7173		R-5BHT	2.12	0.55868	0.80712		T-5BHT	1.76	0.59513	0.82868
60.7592	16.716	17.4962	16.5797	16.2564	15.049	13.0638		107.872	12.0522	13.7078	14.189	11.5965	10.4704	12.2371	11.44		R-7BHT	1.96	0.55369	0.7485		T-7BHT	1.65	0.59841	0.80395
62.5989	16.4312	17.1429	16.3858	16.0191	14.933	13.0515		109.702	11.7858	13.4964	13.8758	11.4685	10.3101	11.9609	11.407
64.4382	16.1393	16.8554	16.2395	15.7971	14.8146	12.9047		111.532	11.6599	13.3075	13.6823	11.1508	10.0934	11.7702	11.1331
66.2772	15.7961	16.5077	15.9869	15.6775	14.6962	12.8886		113.362	11.4297	13.1076	13.3718	10.811	9.88889	11.4669	10.8823
68.118	15.6294	16.3423	16.089	15.6756	14.6243	12.7486		115.193	11.2977	12.7578	13.1748	10.7252	9.68601	11.367	10.714
69.9562	15.3529	16.0832	15.8744	15.5299	14.6138	12.6218		117.022	11.1639	12.5848	12.9308	10.5161	9.57324	11.0933	10.4939
71.7941	15.1672	15.8543	15.7785	15.4517	14.5617	12.7709		118.851	10.9797	12.3921	12.6326	10.3365	9.27197	10.8724	10.4345
73.6338	14.9186	15.7497	15.6888	15.355	14.4581	12.7018		120.679	10.7581	12.1961	12.4241	10.1743	9.12272	10.6967	10.1287
75.4709	14.7373	15.5816	15.6915	15.3391	14.4718	12.7525		122.507	10.612	12.011	12.1641	9.95845	9.0796	10.6089	9.91749
77.3077	14.4918	15.3187	15.5611	15.2379	14.4526	12.7856		124.337	10.5445	11.8674	12.0665	9.77279	8.9508	10.4904	9.88669
79.1442	14.3755	15.0734	15.588	15.1699	14.318	12.8009		126.164	10.3456	11.7876	11.8359	9.74598	8.79878	10.299	9.68427
80.9824	14.2357	15.0559	15.5211	15.1393	14.3255	12.9108		127.991	10.3677	11.6136	11.7453	9.67091	8.75069	10.2461	9.65127
82.8181	14.1522	14.8932	15.4086	15.1349	14.2709	12.8985		129.818	10.2566	11.6213	11.6114	9.5945	8.63018	10.071	9.61936
84.6535	14.0195	14.7651	15.4651	14.9453	14.2759	12.9977		131.644	10.2155	11.531	11.433	9.46649	8.644	10.0096	9.43894
86.4885	13.8492	14.649	15.3899	14.9478	14.3242	12.937		133.47	10.1688	11.5022	11.4091	9.47252	8.4859	9.95608	9.40044
88.3252	13.8306	14.5712	15.421	14.9497	14.3416	12.8678		135.297	10.2983	11.5267	11.3948	9.48995	8.4953	9.91276	9.42244
90.1595	13.7634	14.615	15.372	14.8925	14.2505	12.9108		137.122	10.1056	11.5238	11.3425	9.38807	8.48314	9.85018	9.29593
91.9934	13.6758	14.5	15.4417	14.7958	14.2139	12.9477		138.947	10.1719	11.5089	11.3407	9.41622	8.46545	9.8213	9.27393
93.827	13.6926	14.3806	15.4645	14.7557	14.1246	12.9954		140.771	10.2038	11.542	11.3088	9.3311	8.43836	9.81468	9.28053
95.6623	13.6316	14.4315	15.4389	14.6648	14.1066	12.9185		142.595	10.2284	11.5872	11.5439	9.47855	8.55224	9.8562	9.35204
97.4952	13.6015	14.4283	15.4279	14.6253	13.987	12.8693		144.419	10.1301	11.5718	11.5395	9.54021	8.58541	9.94404	9.47855
99.3277	13.5949	14.4085	15.4265	14.5999	14.013	12.8386		146.242	10.1743	11.6795	11.6735	9.58445	8.70647	9.90313	9.70187
101.16	13.6015	14.5104	15.5079	14.5286	13.8531	12.764		148.065	10.2934	11.7309	11.7595	9.69504	8.78386	10.0535	9.79868
102.992	13.5732	14.2333	15.3644	14.4364	13.7415	12.6303		149.888	10.1842	11.7828	11.8713	9.73257	8.83306	10.1185	9.9824
104.825	13.4777	14.2114	15.254	14.3009	13.6503	12.5258		151.71	10.2529	11.7977	11.921	9.88271	8.98121	10.1594	10.1331
106.656	13.3388	14.0619	15.2712	14.1234	13.5326	12.3705		153.534	10.2253	11.963	12.2325	9.91019	9.07407	10.2912	10.3135
108.487	13.2384	13.9151	15.1891	13.979	13.3639	12.2913		155.355	10.3186	12.0399	12.457	10.0442	9.22664	10.4669	10.6007
110.317	13.0672	13.7464	15.0048	13.8244	13.1978	12.06		157.177	10.353	12.0183	12.5812	10.2373	9.4157	10.7028	10.8273
112.147	12.9628	13.5252	14.813	13.5986	12.9479	11.967		158.997	10.4144	12.2278	12.8545	10.5543	9.57988	10.9206	11.0418
113.977	12.6502	13.3571	14.6763	13.4358	12.713	11.6372		160.818	10.4936	12.3787	13.1296	10.6495	9.81592	11.1925	11.3234
115.806	12.4277	13.1101	14.3892	13.1514	12.5914	11.4035		162.638	10.5777	12.5147	13.3425	10.7647	9.97955	11.3604	11.4555
117.637	12.1897	12.8954	14.0407	12.8505	12.3757	11.2029		164.458	10.6286	12.7597	13.5847	10.9605	10.1177	11.6137	11.7866
119.465	11.9788	12.6479	13.7453	12.6978	12.0986	11.0215		166.277	10.728	12.8328	13.9405	11.1904	10.2974	11.8267	12.0572
121.294	11.7736	12.351	13.4845	12.4205	11.8983	10.8363		168.096	10.8189	13.0721	14.1659	11.2942	10.5274	12.0939	12.2915
123.121	11.5829	12.2289	13.2277	12.278	11.6243	10.5934		169.915	10.9939	13.1605	14.3185	11.5161	10.7717	12.3424	12.44
124.949	11.4396	12.0389	12.8868	12.0165	11.4805	10.4535		171.733	11.1995	13.371	14.6788	11.7024	11.0088	12.5457	12.6315
126.776	11.2459	11.8888	12.6701	11.7271	11.1779	10.3467		173.551	11.4217	13.7616	15.0373	11.8787	11.1504	12.8201	12.8394
128.603	11.1145	11.7065	12.3906	11.5388	10.9938	10.1045		175.368	11.6133	13.9486	15.307	12.0395	11.2626	12.9723	12.9659
130.429	10.8735	11.5099	12.0904	11.3212	10.7942	9.99001		177.186	11.8208	14.2297	15.5768	12.1501	11.5058	13.1444	13.0715
132.255	10.7621	11.3938	11.8841	11.208	10.6503	9.79631		179.003	12.2744	14.5459	15.7782	12.3318	11.4688	13.3243	12.9835
134.081	10.5949	11.2344	11.7709	11.0146	10.4668	9.63028		180.819	12.6114	14.8011	15.9707	12.5067	11.6766	13.4158	13.1353
135.908	10.479	11.1583	11.47	10.8524	10.3825	9.53651		182.635	12.9214	15.2484	16.2023	12.5623	11.8248	13.5295	13.1386
137.733	10.4684	11.109	11.4576	10.7627	10.1556	9.42736		184.451	13.2646	15.4027	16.2626	12.6032	11.8662	13.5614	13.1188
139.558	10.4264	11.0104	11.2553	10.6241	10.0663	9.31514		186.267	13.5095	15.6012	16.5111	12.7125	11.9309	13.6673	13.1584
141.382	10.4626	11.0175	11.1974	10.4905	10.0081	9.23828		188.082	13.6857	15.7549	16.5457	12.7983	12.0055	13.7659	13.3443
143.206	10.4573	11.0323	11.098	10.4726	9.89647	9.10761		189.896	13.7606	15.853	16.7799	12.9303	12.0509	13.8646	13.4786
145.03	10.4215	10.9989	11.1656	10.4383	9.87477	9.09224		191.711	13.9853	15.9664	16.953	12.9558	12.1852	13.9471	13.6546
146.853	10.3941	11.1112	11.1463	10.4816	9.9318	9.07763		193.525	14.2345	16.2456	16.9885	13.0369	12.3394	14.0878	13.8328
148.676	10.4374	11.1052	11.236	10.5051	9.88035	9.12145		195.337	14.3837	16.3061	17.0124	13.0617	12.3527	14.2022	13.9296
150.498	10.4352	11.1095	11.3313	10.6304	9.92932	9.06149		197.15	14.671	16.4959	17.2334	13.069	12.4594	14.3044	14.2101
152.32	10.5475	11.2322	11.3851	10.6323	9.90081	9.11683		198.963	14.9079	16.7424	17.4064	13.2245	12.6357	14.4711	14.4202
154.142	10.5617	11.3001	11.4955	10.6947	10.0899	9.11453		200.775	15.0552	16.9173	17.6362	13.3009	12.6993	14.645	14.5919
155.963	10.6435	11.339	11.6473	10.8594	10.1854	9.2475		202.588	15.3382	17.1249	17.764	13.3928	12.9309	14.7172	14.7338
157.784	10.7514	11.4622	11.873	11.0579	10.3032	9.32821		204.4	15.7158	17.4157	17.9388	13.5402	12.9364	14.8508	14.9681
159.605	10.7563	11.5586	11.9662	11.1699	10.4526	9.49962		206.211	15.8545	17.5147	17.9814	13.6408	13.0238	14.985	15.1672
161.425	10.7859	11.678	12.2436	11.3976	10.6999	9.68255		208.022	16.0896	17.6708	18.0763	13.7212	13.1139	15.0578	15.2563
163.245	10.9766	11.6802	12.5514	11.5833	10.8853	9.71791		209.833	16.4352	17.889	18.2999	13.7983	13.2183	15.2527	15.3388
165.065	10.9823	11.8625	12.7847	11.8562	11.0558	9.97848		211.642	16.6746	18.0452	18.3594	13.8626	13.2095	15.2732	15.6073
166.884	11.1221	12.0548	13.0414	12.159	11.2412	10.2237		213.452	16.922	18.1158	18.4854	13.9176	13.2576	15.2792	15.7789
168.703	11.1822	12.1084	13.2526	12.2926	11.5691	10.4243		215.262	17.1535	18.2955	18.6593	13.8425	13.3168	15.4621	15.8493
170.521	11.3476	12.3007	13.5079	12.5286	11.7812	10.568		217.071	17.3364	18.4647	18.7933	13.9812	13.4848	15.5373	16.0352
172.338	11.4427	12.4617	13.7895	12.7551	12.0515	10.7525		218.88	17.531	18.618	18.7986	14.1099	13.4262	15.6005	16.1309
174.155	11.5365	12.4693	14.0849	13.0509	12.3168	11.0092		220.689	17.6875	18.6583	18.9272	14.0945	13.5246	15.6095	16.1496
175.973	11.7059	12.6763	14.3382	13.1921	12.4792	11.2506		222.497	17.7888	18.8895	18.8669	14.1046	13.5345	15.7846	16.2915
177.79	11.8625	12.7651	14.5093	13.5089	12.7464	11.525		224.303	18.0516	18.9428	19.0311	14.1227	13.6573	15.8363	16.3971
179.607	12.0571	12.9874	14.8571	13.6788	12.8859	11.7087		226.111	18.2603	19.0745	19.1145	14.2594	13.6772	15.7912	16.3949
181.423	12.2605	13.2256	15.1587	13.7856	13.0465	11.99		227.918	18.3505	19.0827	19.1686	14.2688	13.7557	15.855	16.0913
183.239	12.517	13.5022	15.4127	13.9758	13.1792	12.0131		229.725	18.4702	19.3172	19.2325	14.2983	13.712	16.065	16.1804
185.055	12.8253	13.8034	15.7067	14.0604	13.3893	12.2121		231.532	18.6354	19.3383	19.4197	14.252	13.8004	16.0078	16.2904
186.87	13.218	13.9688	15.8834	14.1603	13.5877	12.372		233.336	18.7428	19.4046	19.4428	14.3076	13.7629	16.0114	16.2178
188.685	13.5272	14.155	16.0952	14.3397	13.6826	12.5242		235.142	18.8281	19.4306	19.3194	14.3968	13.8253	16.0951	16.1859
190.498	13.6948	14.3286	16.2954	14.3079	13.7148	12.5634		236.948	18.8594	19.4344	19.3594	14.5945	13.8491	16.0156	16.0935
192.312	13.8678	14.5115	16.2836	14.341	13.788	12.6364		238.753	18.9374	19.4435	19.465	14.5007	13.8944	16.1612	16.0517
194.126	14.103	14.6024	16.3078	14.4497	13.7911	12.7733		240.556	19.0331	19.5084	19.4499	14.4276	13.9359	16.1901	16.1573
195.94	14.1491	14.6665	16.3747	14.388	13.8797	12.7633		242.36	18.9141	19.383	19.4357	14.5395	13.8961	16.133	16.0418
197.753	14.3547	14.7026	16.5901	14.514	13.9647	12.8055		244.164	18.8146	19.2672	19.1633	14.5422	13.9552	16.0283	16.0572
199.566	14.3817	14.8242	16.6197	14.6171	14.0527	12.8893		245.968	18.5721	19.0841	19.2245	14.4926	13.8623	16.1324	15.8559
201.378	14.6953	14.9414	16.8585	14.7748	14.1847	13.0953		247.77	18.38	18.902	19.0692	14.3921	13.838	15.9392	15.6601
203.188	14.8824	15.1479	17.0062	14.8849	14.3676	13.3298		249.573	18.1338	18.532	18.7986	14.2151	13.696	15.8646	15.4114
205	15.0318	15.3171	17.1511	14.8912	14.4823	13.3859		251.376	17.698	18.198	18.7365	14.1635	13.6136	15.6601	15.2948
206.812	15.2636	15.5104	17.1891	15.1558	14.6448	13.6118		253.178	17.1958	17.816	18.2334	14.0811	13.4826	15.376	14.9241
208.623	15.4909	15.6446	17.49	15.1953	14.788	13.6564		254.978	16.8336	17.2984	18.0665	13.7949	13.147	15.1474	14.6678
210.433	15.7612	15.9107	17.5397	15.3416	14.819	13.8932		256.78	16.2014	16.7227	17.6433	13.4605	12.9735	14.9176	14.2299
212.242	16.0305	16.2065	17.9117	15.5433	15.0074	14.0615		258.581	15.6286	16.1115	17.1056	13.2788	12.5876	14.4862	13.9681
214.052	16.2233	16.322	18.04	15.6361	15.2071	14.2221		260.38	14.9939	15.4964	16.5874	12.7855	12.257	14.0975	13.5467
215.861	16.5776	16.5553	18.1235	15.8397	15.372	14.3928		262.181	14.3837	14.7516	15.8021	12.179	11.8021	13.5271	13.1881
217.671	16.7134	16.5909	18.3361	15.8225	15.4879	14.6026		263.981	13.6372	14.036	15.2493	11.8331	11.3516	13.0578	12.5402
219.478	16.8903	16.7782	18.354	16.0223	15.6454	14.7656		265.779	12.9699	13.1836	14.4507	11.2795	10.8872	12.6155	12.1199
221.286	17.2092	17.0575	18.6259	16.0382	15.6758	14.9062		267.579	12.0767	12.4344	13.6939	10.8318	10.3527	12.0114	11.6304
223.095	17.337	17.2536	18.6777	16.1679	15.8308	15.0054		269.378	11.364	11.6199	13.1225	10.3009	9.87452	11.5295	11.198
224.902	17.6161	17.247	18.7702	16.3314	16.0521	15.2613		271.175	10.4696	10.8717	12.3301	9.74665	9.41791	11.0036	10.67
226.708	17.6882	17.4907	18.8951	16.3639	16.0961	15.2544		272.973	9.80295	10.099	11.575	9.27011	8.84909	10.4079	10.1507
228.515	17.9483	17.6517	19.0455	16.465	16.225	15.5081		274.771	9.01719	9.42624	10.8802	8.76743	8.38806	9.85138	9.62706
230.322	18.0756	17.7514	19.1304	16.5872	16.2765	15.5849		276.567	8.33149	8.80394	10.181	8.3492	7.9309	9.45788	9.15952
232.129	18.1981	17.8308	19.2229	16.6304	16.5704	15.7079		278.365	7.78023	8.19173	9.62999	7.80898	7.57214	8.87786	8.65457
233.933	18.3021	18.0389	19.2567	16.7888	16.4842	15.8424		280.162	7.19153	7.70447	8.94055	7.46113	7.12659	8.51625	8.23762
235.738	18.4586	18.0832	19.4072	16.7818	16.5338	15.9162		281.957	6.66974	7.24411	8.5386	7.0429	6.68325	8.01685	7.70517
237.544	18.7037	18.2525	19.3609	16.8136	16.6671	16.0753		283.753	6.28422	6.77271	8.04348	6.66555	6.38253	7.61071	7.43674
239.347	18.7802	18.2673	19.3195	16.9408	16.6931	16.2029		285.547	5.83364	6.35992	7.55013	6.35456	6.05694	7.25572	7.13201
241.152	18.8908	18.3768	19.2505	16.9485	16.775	16.3482		287.343	5.45734	6.00432	7.09317	5.93499	5.7225	6.86643	6.64136
242.956	18.9527	18.4507	19.4327	17.0083	16.8233	16.4466		289.136	5.07489	5.64825	6.7205	5.69839	5.44555	6.52888	6.34763
244.76	19.0854	18.4726	19.2905	17.0032	16.8971	16.4251		290.931	4.87907	5.40077	6.38864	5.48391	5.07794	6.24128	6.13641
246.562	18.9801	18.5011	19.1732	17.0941	16.8276	16.6787		292.726	4.6108	5.10187	6.05058	5.14812	4.94362	5.91697	5.74807
248.365	19.0363	18.4365	19.2146	17.1183	16.7904	16.731		294.518	4.35789	4.86497	5.70896	4.91823	4.70426	5.6799	5.47085
250.166	18.973	18.4639	18.9172	17.1317	16.8698	16.7463		296.313	4.09638	4.63864	5.49956	4.67091	4.5047	5.41456	5.21342
251.969	18.8965	18.379	18.893	17.1749	16.809	16.7102		298.104	3.88889	4.45315	5.20763	4.52279	4.30072	5.13057	5.0099
253.771	18.7085	18.2289	18.6577	17.0948	16.7818	16.6695		299.897	3.77348	4.20903	4.95652	4.29558	4.12161	4.92479	4.79538
255.571	18.5383	18.0279	18.4569	17.0579	16.6652	16.6018		301.688	3.60589	4.01442	4.73736	4.15885	3.94804	4.75271	4.57206
257.373	18.1933	17.8384	18.2636	16.9046	16.5493	16.5803		303.481	3.45918	3.89284	4.56522	3.94303	3.81481	4.54212	4.37954
259.174	17.8793	17.471	17.7854	16.7519	16.4482	16.299		305.271	3.35175	3.71648	4.36823	3.80161	3.64179	4.34537	4.15512
260.973	17.402	17.1435	17.5597	16.4815	16.1661	16.1898		307.063	3.17802	3.54109	4.18811	3.67627	3.48977	4.14801	3.9615
262.773	16.7789	16.7908	17.0814	16.2475	15.8332	15.8363		308.853	3.06753	3.4147	4.02396	3.50804	3.33057	3.99639	3.81628
264.571	16.2623	16.1961	16.5507	15.895	15.4302	15.5388		310.644	2.89748	3.28496	3.81278	3.40684	3.23217	3.87846	3.65127
266.371	15.7802	15.6741	15.8254	15.5681	15.1153	15.0123		312.433	2.82075	3.17684	3.69388	3.22453	3.11498	3.6775	3.48735
268.171	15.0584	15.1112	15.3285	15.112	14.7297	14.5634		314.223	2.72253	3.01826	3.49335	3.07775	2.9403	3.5006	3.30693
269.968	14.5188	14.5411	14.6646	14.666	14.0521	14.0945		316.012	2.60282	2.87698	3.37888	3.00134	2.85019	3.36522	3.10451
271.767	13.7634	13.7859	14.0442	13.8785	13.5883	13.5273		317.801	2.50276	2.77463	3.24756	2.8874	2.74406	3.24669	3.0418
273.563	12.9098	13.1052	13.3175	13.458	13.0378	12.9869		319.589	2.43339	2.68765	3.05058	2.73123	2.64345	3.06077	2.93619
275.361	12.1902	12.3083	12.6563	12.7831	12.5028	12.4681		321.378	2.33947	2.58433	2.97604	2.61863	2.50028	2.94525	2.70957
277.157	11.3706	11.7119	11.9455	12.1686	11.8407	11.8793		323.165	2.23757	2.47429	2.84028	2.50469	2.45661	2.83815	2.61826
278.954	10.6263	10.8921	11.2698	11.5471	11.204	11.2075		324.953	2.1725	2.38251	2.73381	2.41354	2.3361	2.70878	2.55446
280.751	9.79345	10.1917	10.5507	10.9326	10.6962	10.7018		326.739	2.13567	2.30802	2.63265	2.35657	2.27474	2.62395	2.43674
282.546	9.1318	9.54162	9.94893	10.353	10.1754	10.1991		328.527	2.04052	2.21096	2.5173	2.2433	2.18408	2.49699	2.33333
284.342	8.45201	8.85214	9.3078	9.8645	9.53007	9.60876		330.313	1.95212	2.1259	2.43656	2.16555	2.1089	2.40012	2.31793
286.136	7.80761	8.29409	8.86473	9.29898	9.05332	9.05534		332.098	1.88398	2.06487	2.29547	2.08043	2.00221	2.33273	2.17162
287.932	7.31933	7.75958	8.28916	8.76018	8.62306	8.60031		333.884	1.80724	1.9851	2.23602	2.04826	1.93809	2.23045	2.12651
289.725	6.85449	7.28587	7.87095	8.34669	8.16863	8.23213		335.669	1.79804	1.89861	2.16238	1.97051	1.8911	2.15945	2.011
291.52	6.3724	6.89869	7.41684	7.83206	7.73776	7.7525		337.455	1.7391	1.87794	2.0701	1.89812	1.81758	2.07461	1.9824
293.313	5.95046	6.49233	7.04486	7.44148	7.37818	7.31975		339.238	1.69736	1.81259	2.03372	1.78887	1.77944	2.00481	1.86249
295.107	5.62141	5.98959	6.6363	6.97392	6.97334	6.99539		341.022	1.63106	1.76598	1.9024	1.75536	1.72305	1.93923	1.83168
296.899	5.32331	5.76342	6.34507	6.68766	6.66026	6.57725		342.807	1.58748	1.69294	1.88731	1.68834	1.63295	1.87545	1.77888
298.692	4.97966	5.45728	6.04762	6.34415	6.33354	6.29746		344.589	1.56354	1.64248	1.80568	1.67359	1.62244	1.80205	1.67987
300.483	4.73507	5.18018	5.67357	6.04135	5.99318	6.0146		346.374	1.51074	1.59491	1.7693	1.60657	1.58154	1.72323	1.65127
302.274	4.49049	4.95126	5.4824	5.74555	5.69374	5.71022		348.156	1.46716	1.56752	1.69476	1.53619	1.5047	1.71239	1.62926
304.067	4.25918	4.67306	5.21463	5.44911	5.45753	5.49116		349.937	1.42971	1.49495	1.6362	1.5248	1.466	1.61793	1.53245
305.857	4.07342	4.4425	4.9793	5.22074	5.17917	5.22905		351.72	1.3806	1.4421	1.5945	1.47453	1.45439	1.58664	1.49835
307.649	3.85582	4.24261	4.72878	4.90013	4.98016	4.98155		353.501	1.36464	1.40269	1.55191	1.43164	1.40077	1.52407	1.47415
309.438	3.68686	4.06627	4.51691	4.72265	4.76069	4.81476		355.282	1.36219	1.38395	1.50399	1.41086	1.3864	1.47894	1.39714
311.229	3.52985	3.89321	4.36853	4.46628	4.54061	4.57725		357.064	1.32106	1.36329	1.50399	1.35858	1.29851	1.47112	1.38944
313.018	3.364	3.68456	4.14355	4.26145	4.3354	4.3774		358.844	1.2701	1.33061	1.42325	1.31903	1.28635	1.40373	1.35864
314.808	3.24547	3.55586	3.94065	4.1374	4.17731	4.196		360.623	1.26028	1.31235	1.38243	1.30697	1.28248	1.36161	1.30583
316.596	3.09509	3.41347	3.78261	3.94466	3.92374	3.96387		362.405	1.25905	1.26045	1.36202	1.25469	1.27529	1.34296	1.28713
318.384	2.93985	3.28149	3.62871	3.71947	3.79975	3.80707		364.184	1.20872	1.24411	1.31233	1.23727	1.22996	1.30084	1.24642
320.173	2.82043	3.09912	3.41891	3.56807	3.61748	3.64105		365.962	1.20749	1.22297	1.32298	1.21984	1.21448	1.28099	1.22992
321.96	2.73817	2.95509	3.35335	3.42239	3.44327	3.48885		367.74	1.14119	1.20567	1.26353	1.2004	1.18905	1.25391	1.19472
323.747	2.5816	2.83516	3.17391	3.23601	3.25976	3.35819		369.52	1.16452	1.18645	1.23336	1.16823	1.15755	1.21661	1.16282
325.535	2.52764	2.71632	3.05107	3.10751	3.14135	3.21138		371.297	1.15961	1.15185	1.22005	1.15214	1.13322	1.20758	1.14851
[truncated: 392 more rows]

## Sheet: Figure S3
Figure S3a																													Figure S3b
[truncated: 1,223 more rows]
[truncated: 7 more columns]

[truncated: 10 more sheets: Figure S7, Figure S8, Figure S9, Figure S10, Figure S11, Figure S12, Figure S13, Figure S14, Figure S18, Figure S20]
